# Supplementary material for: Are the geographic disparities in U.S. violent crime rising?
Source: PLoS One. 2024 Aug 28;19(8):e0308799. doi: 10.1371/journal.pone.0308799 (PMC11355549; doi:10.1371/journal.pone.0308799)
Supplement: S2 File — (XLSX) [file pone.0308799.s002.xlsx]

## Sheet: Sheet1
year	czone	homicide	tmurder	population	meani	ipr_2000_2012_1	dec	hr	mr	cr2	rr	sgun	xpc	p1529	pblack	poff
1960	100	18	7	420361	7789.24	1.5405	1960	0.0428203	0.0166524		388.889	0.809524		0.218771	0.0248572	0.387762
1961	100	20	12	423178	8176.64	1.5405	1960	0.0472615	0.0283569		600	0.729167		0.221382	0.0246862	0.354461
1962	100	17	9	425994	8528.1	1.5405	1960	0.0399066	0.021127		529.412	0.788462		0.223959	0.0245175	0.312211
1963	100	20	14	428811	8899.39	1.5405	1960	0.0466406	0.0326484		700	0.666667		0.226501	0.0243511	0.319488
1964	100	17	9	431628	9233.59	1.5405	1960	0.0393858	0.0208513	0.888889	529.412	0.860465		0.229011	0.0241867	0.317403
1965	100	16	10	434444	9528.93	1.5405	1960	0.0368287	0.0230179	0.8	625	0.708333		0.231488	0.0240246	0.481074
1966	100	15	20	437261	9664.04	1.5405	1960	0.0343045	0.0457393	0.65	1333.33	0.77551		0.233933	0.0238645	0.36134
1967	100	19	15	440078	9820.39	1.5405	1960	0.0431742	0.0340849	0.533333	789.474	0.769231		0.236346	0.0237064	0.379478
1968	100	26	16	442894	9825.32	1.5405	1960	0.0587047	0.036126	0.75	615.385	0.690909		0.238729	0.0235504	0.526085
1969	100	27	20	445711	9695.94	1.5405	1960	0.0605774	0.0448721	0.9	740.741	0.761905		0.241082	0.0233963	0.540709
1970	100	20	14	454797	9529.92	1.5405	1970	0.0439757	0.030783	0.785714	700	0.714286		0.243913	0.022786	0.587075
1971	100	25	18	463885	9646.29	1.5405	1970	0.0538927	0.0388027	0.944444	720	0.807018		0.246632	0.0221714	0.618688
1972	100	34	21	471723	9844.7	1.5405	1970	0.0720762	0.0445177	0.47619	617.647	0.684211		0.249634	0.0217903	0.839476
1973	100	33	21	476794	9743.01	1.5405	1970	0.0692123	0.0440442	1.04762	636.364	0.744681		0.250265	0.0215754	1.01302
1974	100	25	26	484448	9203.63	1.5405	1970	0.0516051	0.0536693	0.769231	1040	0.737705		0.251486	0.0216886	1.07339
1975	100	33	23	490235	8823.99	1.5405	1970	0.0673147	0.0469163	0.956522	696.97	0.730769		0.252632	0.0214693	1.12803
1976	100	19	15	499020	8715.11	1.5405	1970	0.0380746	0.0300589	0.866667	789.474	0.742857		0.25629	0.0212056	1.16228
1977	100	15	15	502734	8526.9	1.5405	1970	0.0298369	0.0298369	0.866667	1000	0.77551		0.25342	0.0210131	1.16762
1978	100	22	20	509014	8247.01	1.5405	1970	0.0432208	0.0392917	0.85	909.091	0.820513		0.252028	0.0207892	1.29073
1979	100	28	24	516201	7697.51	1.5405	1970	0.0542424	0.0464935	0.875	857.143	0.786885		0.250639	0.0206121	1.35412
1980	100	26	24	522983	7039.52	1.5405	1980	0.0497148	0.0458906	1.08333	923.077	0.75641		0.249249	0.0206565	1.39393
1981	100	39	18	526626	6973.24	1.5405	1980	0.0740564	0.0341799	0.944444	461.538	0.777778		0.248681	0.0206997	1.40707
1982	100	26	19	526792	7126.29	1.5405	1980	0.0493553	0.0360674	1.10526	730.769	0.652778		0.246712	0.0206021	1.42751
1983	100	14	15	526628	7442.43	1.5405	1980	0.0265842	0.0284831	0.933333	1071.43	0.738095	2.8578	0.244412	0.0205306	1.49062
1984	100	22	17	527155	7648.77	1.5405	1980	0.0417335	0.0322486	0.764706	772.727	0.804878	2.66525	0.242221	0.0204684	1.43222
1985	100	25	27	526233	7884.3	1.5405	1980	0.0475075	0.0513081	0.888889	1080	0.773333	2.65852	0.240352	0.0204263	1.47463
1986	100	29	27	524786	8232.78	1.5405	1980	0.0552606	0.0514495	0.62963	931.034	0.764706	2.89451	0.238491	0.0204178	1.50728
1987	100	22	19	524922	8417.49	1.5405	1980	0.041911	0.0361959	0.368421	863.636	0.777778	2.58515	0.235189	0.0204049	1.54499
1988	100	24	19	522861	8539.35	1.5405	1980	0.0459013	0.0363385	0.631579	791.667	0.766234	1.97758	0.230532	0.0205064	1.61993
1989	100		25	522980	8581.63	1.5405	1980		0.047803	0.56			1.95992	0.225563	0.0206088	1.69414
1990	100		27	525574	8554.39	1.5405	1990		0.0513724	0.666667			1.79042	0.220875	0.0207602	1.74286
1991	100		19	531165	8672.72	1.5405	1990		0.0357704	0.684211			1.87949	0.21531	0.0207694	1.71133
1992	100		16	537296	8868.26	1.5405	1990		0.0297787	0.625			1.97783	0.209912	0.0208023	1.71042
1993	100		12	543192	9045.69	1.5405	1990		0.0220916	0.833333			2.08214	0.205285	0.0209392	1.72315
1994	100		23	546672	9245.58	1.5405	1990		0.0420728	1.08696			2.51705	0.201223	0.0211297	1.57498
1995	100		25	553177	9405.97	1.5405	1990		0.0451935	0.84			2.66461	0.198157	0.0211921	1.60527
1996	100		19	558687	9539.47	1.5405	1990		0.0340083	0.894737			2.76541	0.195881	0.0212749	1.738
1997	100		21	564497	9718.65	1.5405	1990		0.0372013	0.904762			2.93713	0.194269	0.0215183	1.91852
1998	100		14	569415	9954.02	1.5405	1990		0.0245866	0.857143			3.07333	0.193016	0.0217802	1.86858
1999	100		19	573378	10114.9	1.5405	1990		0.033137	0.894737			3.22126	0.190346	0.0220151	2.00915
2000	100		19	576638	10149.8	1.5405	2000		0.0329496	0.789474			3.52734	0.187887	0.022215	2.08623
2001	100		17	577388	10094.8	1.5405	2000		0.0294429	0.705882			3.91937	0.184948	0.0225879	2.11816
2002	100		22	580159	10163.6	1.5405	2000		0.0379206	0.954545			4.07302	0.182721	0.0230695	2.0322
2003	100		20	583757	10153.1	1.5405	2000		0.0342608	0.55			4.23464	0.181348	0.0233059	2.15672
2004	100		27	585919	10102.3	1.5405	2000		0.0460815	0.703704			4.25827	0.180585	0.0237627	2.04806
2005	100		35	590589	9978.12	1.5405	2000		0.0592629	0.914286			4.46503	0.180393	0.0238355	1.94382
2006	100		27	596263	9867.55	1.5405	2000		0.045282	0.851852			4.66908	0.179956	0.024303	1.87333
2007	100		14	600913	9792.89	1.5405	2000		0.0232979	0.714286			5.02735	0.17984	0.024531	1.85551
2008	100		28	605025	9621.06	1.5405	2000		0.0462791	0.714286			5.16508	0.178555	0.0248172	1.9024
2009	100		27	608018	9846.7	1.5405	2000		0.0444066	0.814815			5.02189	0.178335	0.0250733	1.87001
2010	100		20	609539	9877.22	1.5405	2010		0.0328117	0.85			5.03462	0.177772	0.0255931	1.88503
2011	100		22	609973	9827.49	1.5405	2010		0.0360672	0.772727			5.2481	0.178642	0.0260848	1.91648
2012	100		20	609922	9877.77	1.5405	2010		0.0327911	0.85			5.14426	0.179043	0.026405	1.95271
2013	100		13	608639	9981.23	1.5405	2010		0.0213591	1.07692			5.22642	0.179055	0.0268796	1.9749
2014	100		25	607587	10064.6	1.5405	2010		0.0411464	0.84			4.90015	0.179854	0.0273936	2.00794
2015	100		24	607043	10292.5	1.5405	2010		0.0395359	0.958333			4.61596	0.180867	0.0277839	2.02786
2016	100		18	607740	10403.2	1.5405	2010		0.0296179	0.888889			4.40182	0.181286	0.0282407	2.14236
2017	100		29	608746	10419.6	1.5405	2010		0.0476389	0.862069				0.18215	0.0285521	2.05669
2018	100		27	610200	10400.1	1.5405	2010		0.0442478	0.925926				0.182617	0.0293019	2.06817
2019	100		18	611079	10439	1.5405	2010		0.0294561	1				0.181664	0.0297081	2.14211
2020	100		34	612384	10531.8	1.5405	2020		0.0555207	0.705882				0.179458	0.0299518	2.16204
1960	200	7	1	114732	7789.24	2.15944	1960	0.0610117	0.00871596		142.857	0.428571		0.235401	0.0353171	0.305059
1961	200	2	2	116146	8176.64	2.15944	1960	0.0172197	0.0172197		1000	0.75		0.23603	0.0346594	0.0344394
1962	200	3	3	117560	8528.1	2.15944	1960	0.0255188	0.0255188		1000	0.636364		0.236645	0.0340176	0.0765565
1963	200	7	1	118974	8899.39	2.15944	1960	0.0588362	0.00840517		142.857	0.333333		0.237244	0.033391	0.0336207
1964	200	3	3	120388	9233.59	2.15944	1960	0.0249193	0.0249193	1	1000	0.272727		0.23783	0.0327791	0.249193
1965	200	4	4	121803	9528.93	2.15944	1960	0.03284	0.03284	0.5	1000	0.777778		0.238402	0.0321814	0.23809
1966	200	12	4	123217	9664.04	2.15944	1960	0.0973894	0.0324631	0.75	333.333	0.923077		0.238961	0.0315975	0.227242
1967	200	6	2	124631	9820.39	2.15944	1960	0.0481422	0.0160474	1.5	333.333	0.75		0.239507	0.0310268	0.272806
1968	200	10	1	126045	9825.32	2.15944	1960	0.0793368	0.00793368	0	100	0.909091		0.240041	0.0304689	0.396684
1969	200	9	2	127459	9695.94	2.15944	1960	0.0706109	0.0156913	1	222.222	0.75		0.240564	0.0299233	0.345209
1970	200	9	0	132288	9529.92	2.15944	1970	0.0680334	0		0	0.647059		0.243817	0.029466	0.400641
1971	200	17	1	137118	9489.82	2.15944	1970	0.123981	0.00729299	0	58.8235	1		0.246838	0.0290188	0.4157
1972	200	14	7	141830	9544.78	2.15944	1970	0.0987097	0.0493549	0.857143	500	0.5		0.250081	0.0282521	0.683917
1973	200	4	1	144871	9319.6	2.15944	1970	0.0276108	0.00690269	1	250	0.615385		0.250823	0.0280249	0.883545
1974	200	17	0	148506	8690.58	2.15944	1970	0.114473	0		0	0.866667		0.25238	0.0276959	0.855184
1975	200	19	4	150732	8240.97	2.15944	1970	0.126052	0.0265372	0.5	210.526	0.866667		0.253649	0.0269949	0.849189
1976	200	9	3	154819	8057.62	2.15944	1970	0.0581324	0.0193775	1	333.333	0.769231		0.257572	0.0265278	1.08514
1977	200	22	18	159373	7807.5	2.15944	1970	0.138041	0.112943	0.555556	818.182	0.545455		0.256148	0.0259768	1.0855
1978	200	10	3	162790	7492.8	2.15944	1970	0.0614288	0.0184287	1.66667	300	0.833333		0.255753	0.0257203	1.27772
1979	200	10	5	164834	6939.36	2.15944	1970	0.0606671	0.0303335	1	500	0.681818		0.25468	0.0254802	1.09201
1980	200	22	12	168324	6297.08	2.15944	1980	0.1307	0.0712911	1	545.455	0.7		0.253957	0.0251539	1.28324
1981	200	8	4	170682	6267.26	2.15944	1980	0.0468708	0.0234354	1	500	0.692308		0.253044	0.024988	1.31824
1982	200	12	10	173437	6433.06	2.15944	1980	0.0691894	0.0576578	1	833.333	0.4		0.251134	0.0247929	1.3319
1983	200	8	8	177678	6751.3	2.15944	1980	0.0450253	0.0450253	1	1000	0.875	2.15558	0.248787	0.0248483	1.35076
1984	200	14	4	178486	6959.12	2.15944	1980	0.0784375	0.0224107	1	285.714	0.703704	2.22426	0.246725	0.0244557	1.32223
1985	200	10	11	176489	7185.06	2.15944	1980	0.0566608	0.0623268	0.636364	1100	1	2.61206	0.245165	0.0239278	1.37119
1986	200	11	9	176383	7516.73	2.15944	1980	0.0623643	0.0510253	0.333333	818.182	0.8	2.60229	0.243482	0.0237835	1.43438
1987	200	4	1	176667	7700.11	2.15944	1980	0.0226415	0.00566037	1	250	0.73913	2.36603	0.240566	0.0235358	1.48868
1988	200	11	9	178313	7824.83	2.15944	1980	0.0616893	0.050473	0.888889	818.182	0.7	2.45075	0.236264	0.0233971	1.61514
1989	200		8	179494	7876.69	2.15944	1980		0.0445697	0.5			2.37334	0.231501	0.023271	1.69365
1990	200		8	181596	7864.01	2.15944	1990		0.0440538	0.625			2.14762	0.227279	0.0230181	1.76766
1991	200		7	185025	8024.79	2.15944	1990		0.0378327	0.714286			2.26818	0.221711	0.0227267	1.71328
1992	200		5	188952	8256.3	2.15944	1990		0.0264617	1			2.37801	0.215716	0.0224766	1.74648
1993	200		7	193820	8469.76	2.15944	1990		0.036116	0.857143			2.47137	0.212021	0.0224796	1.71293
1994	200		4	199117	8695.25	2.15944	1990		0.0200887	0.25			2.73708	0.20837	0.0223487	1.71256
1995	200		2	204037	8883.07	2.15944	1990		0.00980214	0			2.92594	0.205526	0.0221087	1.73988
1996	200		1	209818	9045.5	2.15944	1990		0.00476604	1			2.90728	0.203534	0.0220143	1.7968
1997	200		8	215016	9248.39	2.15944	1990		0.0372065	0.75			2.98117	0.201371	0.0215984	1.78591
1998	200		10	219629	9507.92	2.15944	1990		0.0455313	0.2			3.1963	0.200479	0.0215591	1.94874
1999	200		7	224406	9693.86	2.15944	1990		0.0311935	0.714286			3.27977	0.198622	0.021421	2.19691
2000	200		15	228820	9761.17	2.15944	2000		0.0655537	0.6			3.13784	0.196626	0.0215934	2.2769
2001	200		11	231717	9685.41	2.15944	2000		0.0474717	0.727273			3.38775	0.192813	0.0220528	2.40811
2002	200		14	233806	9720.27	2.15944	2000		0.0598787	0.5			3.49435	0.189704	0.0221038	2.2369
2003	200		14	237389	9686.48	2.15944	2000		0.0589749	0.785714			3.89656	0.186365	0.022322	2.44746
2004	200		10	240819	9616.6	2.15944	2000		0.041525	0.6			4.11512	0.185662	0.0222864	2.42921
2005	200		5	245493	9478.55	2.15944	2000		0.0203672	0.8			4.32599	0.185345	0.0225465	2.25261
2006	200		6	250982	9353.7	2.15944	2000		0.0239061	0.833333			4.11185	0.183511	0.0230893	2.22725
2007	200		12	255641	9261.45	2.15944	2000		0.0469408	0.666667			4.22076	0.183312	0.0234939	2.21404
2008	200		6	259144	9077.3	2.15944	2000		0.0231532	1			4.52258	0.181509	0.0238207	2.26515
2009	200		9	261038	9267.93	2.15944	2000		0.0344777	0.555556			4.23693	0.179893	0.0239467	2.26021
2010	200		14	262508	9274.35	2.15944	2010		0.0533317	0.785714			4.65891	0.178955	0.0241364	2.27041
2011	200		12	264201	9210.85	2.15944	2010		0.04542	1.08333			5.299	0.178224	0.024277	2.22936
2012	200		7	265693	9237.75	2.15944	2010		0.0263462	0.714286			5.15633	0.17801	0.0245321	2.24319
2013	200		7	266882	9315.93	2.15944	2010		0.0262288	0.857143			5.46684	0.177655	0.0248424	2.29315
2014	200		4	268318	9375.01	2.15944	2010		0.0149077	0.75			5.58665	0.177905	0.0253766	2.43741
2015	200		8	269924	9570.78	2.15944	2010		0.029638	0.625			5.4608	0.178017	0.0256591	2.40068
2016	200		9	271815	9654.86	2.15944	2010		0.0331108	0.888889			5.4596	0.178883	0.0261759	2.40237
2017	200		5	274071	9651.72	2.15944	2010		0.0182434	1				0.179497	0.0266318	2.42638
2018	200		2	275971	9613.8	2.15944	2010		0.00724714	0.5				0.178932	0.0268833	2.43141
2019	200		8	277261	9631.63	2.15944	2010		0.0288537	1				0.177648	0.0275733	2.39846
2020	200		7	279451	9702.6	2.15944	2020		0.0250491	0.857143				0.175451	0.0278403	2.45123
1960	301	8	3	62160	7789.24	2.51618	1960	0.1287	0.0482625		375	1		0.209427	0.0269305	0.32175
1961	301	7	7	61519.2	8176.64	2.51618	1960	0.113786	0.113786		1000	0.571429		0.21085	0.0267523	0.243826
1962	301	11	2	60878.4	8528.1	2.51618	1960	0.180688	0.0328524		181.818	0.666667		0.212303	0.0265703	0
1963	301	7	3	60237.7	8899.39	2.51618	1960	0.116206	0.0498027		428.571	0.833333		0.213787	0.0263844	0.298816
1964	301	5	0	59596.9	9233.59	2.51618	1960	0.083897	0		0	0.5		0.215302	0.0261945	0.28525
1965	301	10	3	58956.1	9528.93	2.51618	1960	0.169618	0.0508853	1	300	0.833333		0.216851	0.0260005	0.271388
1966	301	8	2	58315.3	9664.04	2.51618	1960	0.137185	0.0342963	1	250	0.5		0.218433	0.0258022	0.308667
1967	301	9	2	57674.6	9820.39	2.51618	1960	0.156048	0.0346773	0.5	222.222	0.5		0.220051	0.0255996	0.277419
1968	301	11	0	57033.8	9825.32	2.51618	1960	0.192868	0		0	0.857143		0.221705	0.0253924	0.315602
1969	301	8	1	56393	9695.94	2.51618	1960	0.141862	0.0177327	1	125	0.666667		0.223397	0.0251804	0.336921
1970	301	11	2	57565	9529.92	2.51618	1970	0.191088	0.0347433	1	181.818	0.857143		0.229184	0.0244767	0.486407
1971	301	10	10	58737	9276.51	2.51618	1970	0.17025	0.17025	0.8	1000	0.8		0.234741	0.0237499	0.425626
1972	301	12	9	59232	9132.56	2.51618	1970	0.202593	0.151945	0.666667	750	0.666667		0.239651	0.0229268	0.540249
1973	301	5	5	60003	8732.48	2.51618	1970	0.0833292	0.0833292	0.6	1000	1		0.242788	0.0223655	0.59997
1974	301	13	11	60276	7989.27	2.51618	1970	0.215675	0.182494	0.909091	846.154	1		0.246599	0.0219324	0.779746
1975	301	8	5	61472	7432.35	2.51618	1970	0.130141	0.0813378	0.8	625	0.875		0.250781	0.0211641	0.715773
1976	301	11	10	63346	7134.32	2.51618	1970	0.173649	0.157863	0.7	909.091	0.857143		0.256291	0.0203959	0.852461
1977	301	7	8	64296	6795.67	2.51618	1970	0.108871	0.124425	0.75	1142.86	1		0.256019	0.0196902	1.01095
1978	301	8	10	64699	6407.26	2.51618	1970	0.12365	0.154562	0.7	1250	0.7		0.256325	0.0189802	0.942828
1979	301	4	5	64826	5835.9	2.51618	1970	0.0617036	0.0771295	0.6	1250	0.75		0.25624	0.0186808	1.01811
1980	301	6	11	65919	5211.13	2.51618	1980	0.0910208	0.166871	0.818182	1833.33	0.733333		0.256254	0.0184014	1.04674
1981	301	6	9	65984	5070.5	2.51618	1980	0.0909311	0.136397	0.777778	1500	0.857143		0.255456	0.0183681	1.03055
1982	301	8	6	66226	5108.5	2.51618	1980	0.120798	0.0905989	0.833333	750	0.666667		0.253918	0.0181651	1.16269
1983	301	9	15	66831	5267.62	2.51618	1980	0.134668	0.224447	0.666667	1666.67	0.833333	0.837934	0.252114	0.01824	0.972603
1984	301	7	7	66875	5356.56	2.51618	1980	0.104673	0.104673	0.714286	1000	0.818182	0.942056	0.250079	0.0181682	1.07664
1985	301	4	5	66694	5470	2.51618	1980	0.0599754	0.0749693	0.2	1250	0.75	0.9746	0.248448	0.0180826	1.01958
1986	301	4	6	65860	5660.22	2.51618	1980	0.0607349	0.0911023	1	1500	0.888889	1.02748	0.247024	0.0183419	1.1236
1987	301	4	1	65343	5740.4	2.51618	1980	0.0612154	0.0153039	1	250	0.9	1.07632	0.244219	0.0182116	1.1784
1988	301	7	0	64607	5786.51	2.51618	1980	0.108347	0		0	0.875	1.22278	0.240376	0.0181559	1.14539
1989	301		3	64739	5785.44	2.51618	1980		0.0463399	0.666667			1.28207	0.235901	0.0181189	1.66824
1990	301		3	64420	5737.17	2.51618	1990		0.0465694	1			1.4126	0.232009	0.017805	1.13319
1991	301		5	64494	5856.08	2.51618	1990		0.0775266	0.8			1.52479	0.227013	0.0173349	1.1784
1992	301		4	64773	6022.73	2.51618	1990		0.0617541	0.75			1.80106	0.223164	0.0168126	1.26596
1993	301		2	65431	6174	2.51618	1990		0.0305666	1			1.86456	0.218429	0.0162461	1.22266
1994	301		5	66046	6341.45	2.51618	1990		0.0757048	0.6			1.8472	0.214759	0.0160494	1.181
1995	301		5	66172	6479.1	2.51618	1990		0.0755607	1			2.31216	0.212159	0.0158375	1.26942
1996	301		0	66227	6595.44	2.51618	1990		0				2.50653	0.209809	0.0157942	1.22307
1997	301		0	66180	6742.07	2.51618	1990		0				2.46298	0.207328	0.0156392	1.39015
1998	301		3	66220	6934.21	2.51618	1990		0.0453035	1			2.5521	0.205225	0.0155693	1.49502
1999	301		1	66437	7068.28	2.51618	1990		0.0150519	0			2.67923	0.201936	0.0154884	1.52024
2000	301		0	66731	7112.8	2.51618	2000		0				2.95215	0.198289	0.0158097	1.51354
2001	301		8	66470	7112.43	2.51618	2000		0.120355	0.625			3.0841	0.196073	0.0161577	1.66993
2002	301		0	66588	7190.6	2.51618	2000		0				3.75443	0.196056	0.0163243	1.74206
2003	301		0	66683	7221.13	2.51618	2000		0				4.21397	0.195927	0.0159561	1.6346
2004	301		4	66844	7218.47	2.51618	2000		0.0598408	0.75			5.22111	0.19532	0.0162318	1.57082
2005	301		4	67141	7160.72	2.51618	2000		0.0595761	1			5.88314	0.193816	0.015877	1.40004
2006	301		2	67171	7111.08	2.51618	2000		0.0297748	1			5.00216	0.192538	0.0163761	1.35475
2007	301		0	67339	7082.01	2.51618	2000		0				6.5341	0.192192	0.0163798	1.44047
2008	301		1	67607	6982.23	2.51618	2000		0.0147914	1			7.57318	0.189729	0.0167586	1.44955
2009	301		2	67491	7168.93	2.51618	2000		0.0296336	1			7.92698	0.189388	0.0170541	1.55576
2010	301		2	67713	7211.66	2.51618	2010		0.0295364	1			8.16682	0.189639	0.0170425	1.44728
2011	301		2	67474	7186.83	2.51618	2010		0.029641	0.5			8.56626	0.190977	0.0177698	1.5858
2012	301		1	66718	7232.98	2.51618	2010		0.0149885	1			8.87317	0.18782	0.018241	1.58878
2013	301		1	66300	7318.97	2.51618	2010		0.015083	1			8.34087	0.188522	0.0182805	1.59879
2014	301		1	66046	7390.27	2.51618	2010		0.015141	1			8.47894	0.18852	0.0188051	1.62008
2015	301		4	65538	7574.1	2.51618	2010		0.0610333	0.75			8.92612	0.188227	0.0195612	1.66316
2016	301		2	65490	7667.93	2.51618	2010		0.030539	0.5			9.48236	0.188731	0.0197282	1.71018
2017	301		2	65157	7695.7	2.51618	2010		0.0306951	1				0.188606	0.0201667	1.70358
2018	301		0	64909	7696.8	2.51618	2010		0					0.187462	0.0203208	1.26331
2019	301		4	64550	7747.45	2.51618	2010		0.0619675	1				0.188706	0.020093	1.68861
2020	301		1	63998	7837.69	2.51618	2020		0.0156255	1				0.185006	0.020485	1.57817
1960	302	28	22	481708	7789.24	0.810289	1960	0.0581265	0.0456708		785.714	0.652174		0.209565	0.0624029	0.535594
1961	302	21	23	484139	8176.64	0.810289	1960	0.043376	0.0475071		1095.24	0.527778		0.213418	0.0620401	0.534971
1962	302	28	23	486569	8528.1	0.810289	1960	0.0575458	0.0472697		821.429	0.59322		0.217232	0.0616809	0.581623
1963	302	23	21	489000	8899.39	0.810289	1960	0.0470348	0.0429448		913.043	0.625		0.221008	0.0613252	0.646217
1964	302	25	22	491430	9233.59	0.810289	1960	0.0508719	0.0447673	0.863636	880	0.648148		0.224747	0.0609731	0.824125
1965	302	42	29	493861	9528.93	0.810289	1960	0.0850442	0.058721	1	690.476	0.580645		0.22845	0.0606244	0.724901
1966	302	35	30	496291	9664.04	0.810289	1960	0.0705231	0.0604484	0.866667	857.143	0.604651		0.232116	0.0602791	0.695156
1967	302	39	27	498722	9820.39	0.810289	1960	0.0781999	0.0541384	0.925926	692.308	0.710526		0.235746	0.0599372	0.733876
1968	302	37	27	501152	9825.32	0.810289	1960	0.0738298	0.0538758	0.888889	729.73	0.7		0.239341	0.0595986	0.780202
1969	302	41	37	503583	9695.94	0.810289	1960	0.0814166	0.0734735	0.864865	902.439	0.623188		0.242901	0.0592633	0.806223
1970	302	41	33	515048	9529.92	0.810289	1970	0.0796042	0.0640717	0.878788	804.878	0.761194		0.24855	0.0591032	0.823224
1971	302	64	49	526518	9833.72	0.810289	1970	0.121553	0.0930642	0.857143	765.625	0.706667		0.25395	0.0589363	0.907851
1972	302	56	48	533519	10207.9	0.810289	1970	0.104963	0.0899687	0.604167	857.143	0.7		0.259368	0.0588695	1.12648
1973	302	53	51	538769	10249.6	0.810289	1970	0.0983724	0.0946602	0.882353	962.264	0.68		0.262667	0.0586392	1.21388
1974	302	57	43	544915	9807.08	0.810289	1970	0.104603	0.0789114	0.906977	754.386	0.736842		0.266537	0.0584697	1.18367
1975	302	66	46	555295	9512.91	0.810289	1970	0.118856	0.0828389	0.913043	696.97	0.704918		0.270534	0.0585995	1.25519
1976	302	60	45	567412	9491.18	0.810289	1970	0.105743	0.0793075	0.955556	750	0.646341		0.275192	0.058506	1.30593
1977	302	54	38	577572	9371.48	0.810289	1970	0.0934948	0.0657927	1	703.704	0.647887		0.273453	0.0581313	1.29508
1978	302	48	36	585200	9143.98	0.810289	1970	0.0820232	0.0615174	0.944444	750	0.691358		0.27412	0.058028	1.24915
1979	302	54	44	595688	8601.92	0.810289	1970	0.0906515	0.0738642	0.931818	814.815	0.621951		0.273655	0.0580807	1.29262
1980	302	55	42	607236	7920.46	0.810289	1980	0.0905743	0.0691659	0.809524	763.636	0.756757		0.272505	0.05846	1.35532
1981	302	48	52	613461	7875.8	0.810289	1980	0.0782446	0.084765	0.730769	1083.33	0.72973		0.270327	0.0584927	1.28289
1982	302	48	40	619483	8077.66	0.810289	1980	0.077484	0.06457	0.425	833.333	0.790698		0.267123	0.0585408	1.3818
1983	302	51	38	621250	8460.49	0.810289	1980	0.0820926	0.061167	0.710526	745.098	0.723404	0.86388	0.263393	0.0583614	1.38431
1984	302	42	36	619465	8718.31	0.810289	1980	0.0678004	0.0581147	0.777778	857.143	0.642857	1.05588	0.25965	0.0582357	1.29305
1985	302	41	38	619626	9006.73	0.810289	1980	0.0661689	0.0613273	0.605263	926.829	0.703704	1.27658	0.256497	0.0581383	1.29917
1986	302	62	46	616522	9419.07	0.810289	1980	0.100564	0.0746121	0.847826	741.935	0.673267	1.61065	0.253023	0.0580206	1.38519
1987	302	54	42	619602	9648.17	0.810289	1980	0.0871527	0.0677854	0.642857	777.778	0.7625	1.97708	0.248411	0.0581099	1.45577
1988	302	44	32	625415	9806	0.810289	1980	0.0703533	0.051166	0.8125	727.273	0.802326	2.48635	0.24257	0.058502	1.44704
1989	302		41	630770	9868.13	0.810289	1980		0.0649999	0.585366			2.28451	0.23639	0.0588329	1.48232
1990	302		42	636386	9847.36	0.810289	1990		0.0659977	0.642857			1.87151	0.231177	0.0590601	1.52266
1991	302		53	647671	9978.48	0.810289	1990		0.0818317	0.679245			1.89809	0.226589	0.0588555	1.55789
1992	302		49	660168	10201.2	0.810289	1990		0.0742235	0.714286			1.92021	0.222412	0.0589517	1.52688
1993	302		21	671010	10401.4	0.810289	1990		0.0312961	0.904762			1.94632	0.218521	0.0591929	1.5961
1994	302		34	683318	10626.8	0.810289	1990		0.0497572	0.588235			2.32542	0.215134	0.0590721	1.68882
1995	302		31	695685	10803.5	0.810289	1990		0.0445604	0.806452			2.51694	0.213109	0.0588571	1.71773
1996	302		32	705564	10949.4	0.810289	1990		0.0453538	0.8125			2.61776	0.211882	0.0588409	1.87226
1997	302		31	712532	11147.2	0.810289	1990		0.0435068	0.612903			2.59357	0.209046	0.0587356	1.97465
1998	302		56	717379	11412.4	0.810289	1990		0.0780619	0.642857			2.63877	0.207907	0.0588155	1.98222
1999	302		35	723054	11592.7	0.810289	1990		0.0484058	0.714286			2.57934	0.205617	0.0587536	2.08698
2000	302		43	729194	11631	0.810289	2000		0.0589692	0.604651			2.64402	0.203165	0.0590296	2.06667
2001	302		37	735744	11597	0.810289	2000		0.0502892	0.702703			2.91542	0.201781	0.0586767	2.15156
2002	302		37	742420	11703	0.810289	2000		0.049837	0.594595			3.11279	0.200671	0.0588508	2.1632
2003	302		39	750863	11722.2	0.810289	2000		0.0519402	0.74359			3.31086	0.200136	0.0592465	2.31067
2004	302		41	758622	11690.2	0.810289	2000		0.0540454	0.609756			3.39959	0.201051	0.05967	2.28968
2005	302		46	768798	11574.4	0.810289	2000		0.0598337	0.695652			3.45474	0.201239	0.0600275	2.21385
2006	302		40	782685	11471.7	0.810289	2000		0.0511061	0.875			3.38578	0.201496	0.0608316	2.16307
2007	302		39	794171	11406.2	0.810289	2000		0.0491078	0.769231			3.28896	0.20204	0.0614628	2.02475
2008	302		45	804719	11226.2	0.810289	2000		0.0559201	0.822222			3.37136	0.200475	0.0620055	1.8317
2009	302		34	811349	11508.2	0.810289	2000		0.0419055	0.764706			3.34998	0.199691	0.0623579	1.9597
2010	302		39	816021	11561.9	0.810289	2010		0.0477929	0.871795			3.4852	0.197756	0.0628709	2.04284
2011	302		38	820819	11518.3	0.810289	2010		0.0462952	0.842105			3.99601	0.197905	0.0632039	1.92734
2012	302		37	825215	11590.9	0.810289	2010		0.0448368	0.702703			4.0959	0.19825	0.0638937	2.02129
2013	302		28	829313	11725.3	0.810289	2010		0.0337629	0.714286			4.23242	0.198801	0.0642857	2.00889
2014	302		27	833342	11834.1	0.810289	2010		0.0323997	0.814815			4.18676	0.199212	0.0646817	2.08438
2015	302		30	838325	12113.9	0.810289	2010		0.0357856	0.8			4.1738	0.200175	0.0650631	2.01354
2016	302		36	845560	12252.5	0.810289	2010		0.0425753	0.555556			4.38289	0.200899	0.065242	1.96793
2017	302		60	854346	12282.6	0.810289	2010		0.0702292	0.683333				0.20147	0.0656467	1.95237
2018	302		34	862196	12267.2	0.810289	2010		0.0394342	0.941176				0.20221	0.065695	1.97519
2019	302		35	869138	12320.1	0.810289	2010		0.0402698	0.657143				0.201268	0.0659044	1.99163
2020	302		56	878124	12438.9	0.810289	2020		0.0637723	0.553571				0.199876	0.0660089	1.93708
1960	401	19	18	299479	7789.24	1.17557	1960	0.0634435	0.0601044		947.368	0.75		0.220703	0.179996	0.601044
1961	401	29	25	302714	8176.64	1.17557	1960	0.0958	0.0825862		862.069	0.758621		0.222831	0.178577	0.700331
1962	401	26	21	305949	8528.1	1.17557	1960	0.0849814	0.0686388		807.692	0.655172		0.224915	0.177189	0.732148
1963	401	39	33	309184	8899.39	1.17557	1960	0.126138	0.106732		846.154	0.487179		0.226954	0.175829	0.795642
1964	401	29	26	312419	9233.59	1.17557	1960	0.0928239	0.0832215	0.884615	896.552	0.821429		0.228951	0.174498	0.877026
1965	401	41	38	315655	9528.93	1.17557	1960	0.129889	0.120385	0.947368	926.829	0.605263		0.230908	0.173194	0.830021
1966	401	29	21	318890	9664.04	1.17557	1960	0.0909405	0.0658535	0.904762	724.138	0.658537		0.232825	0.171916	1.01916
1967	401	30	27	322125	9820.39	1.17557	1960	0.0931316	0.0838185	0.851852	900	0.560976		0.234703	0.170664	0.968569
1968	401	36	33	325360	9825.32	1.17557	1960	0.110647	0.101426	0.727273	916.667	0.744681		0.236544	0.169437	1.01119
1969	401	46	37	328595	9695.94	1.17557	1960	0.13999	0.112601	0.702703	804.348	0.625		0.238348	0.168234	1.02862
1970	401	36	29	335450	9529.92	1.17557	1970	0.107319	0.086451	0.862069	805.556	0.702128		0.2431	0.168541	1.1656
1971	401	48	38	342305	9908.61	1.17557	1970	0.140226	0.111012	0.868421	791.667	0.727273		0.247662	0.168809	1.15102
1972	401	52	36	350121	10352.9	1.17557	1970	0.14852	0.102822	0.972222	692.308	0.823529		0.252587	0.169162	1.29098
1973	401	54	43	354949	10452.7	1.17557	1970	0.152135	0.121144	0.883721	796.296	0.733333		0.255313	0.169661	1.48754
1974	401	38	29	359505	10047.3	1.17557	1970	0.105701	0.0806665	0.793103	763.158	0.79661		0.258444	0.169764	1.49372
1975	401	42	31	363842	9785.45	1.17557	1970	0.115435	0.0852018	0.741935	738.095	0.6		0.261619	0.170409	1.60509
1976	401	41	32	367951	9802.32	1.17557	1970	0.111428	0.0869681	0.8125	780.488	0.770492		0.266215	0.171295	1.63881
1977	401	49	46	372764	9718.69	1.17557	1970	0.13145	0.123402	0.73913	938.776	0.77193		0.264832	0.172219	1.76519
1978	401	38	26	378861	9515.18	1.17557	1970	0.100301	0.0686268	0.923077	684.211	0.773585		0.264728	0.173206	1.57314
1979	401	25	19	385106	8975.64	1.17557	1970	0.0649172	0.0493371	0.842105	760	0.691176		0.264135	0.174043	1.60735
1980	401	37	25	390414	8283.55	1.17557	1980	0.0947712	0.0640346	0.84	675.676	0.684211		0.263636	0.175908	1.58294
1981	401	28	25	394125	8373.48	1.17557	1980	0.0710435	0.0634317	0.6	892.857	0.69863		0.262922	0.175904	1.49445
1982	401	40	28	397700	8700.71	1.17557	1980	0.100578	0.0704048	0.857143	700	0.785714		0.261031	0.175803	1.64697
1983	401	36	26	400276	9221.65	1.17557	1980	0.0899379	0.0649552	0.923077	722.222	0.8125	3.36268	0.259171	0.175826	1.68634
1984	401	39	31	403814	9595.7	1.17557	1980	0.0965791	0.076768	0.935484	794.872	0.714286	3.6081	0.257413	0.175502	1.66909
1985	401	43	35	408623	10000.2	1.17557	1980	0.105231	0.0856535	1	813.953	0.842857	3.60968	0.255759	0.175524	1.65434
1986	401	40	26	411226	10534.4	1.17557	1980	0.0972701	0.0632256	1.07692	650	0.712121	3.66465	0.253014	0.175266	1.69736
1987	401	45	36	416481	10858.1	1.17557	1980	0.108048	0.0864385	0.944444	800	0.691176	3.43065	0.248871	0.175504	1.82001
1988	401	39	32	419033	11091.5	1.17557	1980	0.0930714	0.0763663	1.21875	820.513	0.857143	3.22314	0.243208	0.175979	1.88291
1989	401		42	421014	11215.9	1.17557	1980		0.0997592	0.857143			3.02223	0.236579	0.176552	1.96193
1990	401		39	424828	11240.1	1.17557	1990		0.0918019	1			2.81102	0.230067	0.177396	2.00552
1991	401		32	430512	11277.7	1.17557	1990		0.0743301	1.25			2.59226	0.223796	0.178799	2.03479
1992	401		42	436463	11422.5	1.17557	1990		0.0962281	0.857143			2.80182	0.218591	0.1801	2.16284
1993	401		46	443871	11556.2	1.17557	1990		0.103634	0.782609			2.9958	0.213057	0.181127	2.12449
1994	401		51	453317	11720	1.17557	1990		0.112504	0.529412			3.16911	0.20901	0.181835	2.1464
1995	401		34	460842	11834	1.17557	1990		0.073778	0.852941			3.3493	0.205993	0.182004	2.18296
1996	401		38	469045	11921.3	1.17557	1990		0.0810157	0.789474			3.51862	0.203437	0.182155	2.12133
1997	401		20	476606	12069	1.17557	1990		0.0419634	1.05			3.68701	0.201657	0.181922	2.11915
1998	401		26	483373	12291.5	1.17557	1990		0.0537887	0.884615			3.85646	0.199897	0.181589	2.08741
1999	401		23	488764	12424.4	1.17557	1990		0.0470575	0.565217			4.03262	0.197349	0.181046	2.10531
2000	401		29	494805	12410.1	1.17557	2000		0.0586089	0.758621			4.17538	0.19614	0.181455	2.07152
2001	401		27	500305	12245.3	1.17557	2000		0.0539671	0.777778			4.19144	0.191081	0.181627	2.07274
2002	401		30	505177	12230.4	1.17557	2000		0.0593851	1			4.49545	0.188378	0.182892	2.03493
2003	401		28	508559	12129.4	1.17557	2000		0.0550575	0.785714			4.6032	0.185528	0.183741	2.05483
2004	401		31	512805	11984.8	1.17557	2000		0.0604518	0.516129			4.66649	0.185299	0.1853	2.10996
2005	401		25	519942	11756.8	1.17557	2000		0.0480823	0.48			4.72553	0.186446	0.185996	2.06754
2006	401		25	529092	11551.9	1.17557	2000		0.0472508	0.76			4.61545	0.187999	0.188066	2.15841
2007	401		30	536969	11390.7	1.17557	2000		0.0558691	0.766667			4.61479	0.187698	0.190065	2.19566
2008	401		29	544070	11119.9	1.17557	2000		0.053302	1.17241			4.66484	0.188748	0.191547	2.18354
2009	401		29	548787	11310.5	1.17557	2000		0.0528438	0.793103			4.55915	0.189356	0.193051	2.18664
2010	401		20	552174	11274.2	1.17557	2010		0.0362205	0.75			4.63622	0.190005	0.194853	2.20039
2011	401		21	554849	11178	1.17557	2010		0.0378481	1.04762			4.38317	0.189462	0.195569	2.25827
2012	401		20	557086	11195.2	1.17557	2010		0.0359011	1.05			4.2848	0.188687	0.196318	2.16304
2013	401		20	559327	11274.3	1.17557	2010		0.0357573	0.6			4.27657	0.188902	0.197848	2.1794
2014	401		20	562458	11330	1.17557	2010		0.0355582	0.55			4.1212	0.19104	0.199432	2.22772
2015	401		15	564931	11552.5	1.17557	2010		0.0265519	0.933333			3.94384	0.191723	0.200564	2.23567
2016	401		32	568933	11639.9	1.17557	2010		0.0562456	0.78125			3.779	0.193107	0.20173	2.18128
2017	401		33	573621	11623.9	1.17557	2010		0.0575293	0.606061				0.194051	0.202869	2.09895
2018	401		29	576572	11567.5	1.17557	2010		0.0502973	0.62069				0.19416	0.204132	2.0882
2019	401		7	579809	11576.8	1.17557	2010		0.0120729	0.428571				0.193669	0.205107	2.13519
2020	401		7	582180	11647.8	1.17557	2020		0.0120238	1.71429				0.192982	0.206282	2.13164
1960	402	11	16	74415	7789.24	3.93743	1960	0.14782	0.21501		1454.55	0.933333		0.225304	0.217429	0.403145
1961	402	3	5	75509.3	8176.64	3.93743	1960	0.0397302	0.066217		1666.67	0.6		0.226801	0.216603	0.569466
1962	402	9	0	76603.6	8528.1	3.93743	1960	0.117488	0		0	0.8		0.228256	0.215801	0.574385
1963	402	6	8	77698	8899.39	3.93743	1960	0.0772221	0.102963		1333.33	0.714286		0.229669	0.215021	0.450462
1964	402	13	10	78792.3	9233.59	3.93743	1960	0.164991	0.126916	1.1	769.231	0.833333		0.231043	0.214263	0
1965	402	9	4	79886.6	9528.93	3.93743	1960	0.11266	0.050071	1	444.444	1		0.23238	0.213526	0.450639
1966	402	4	4	80980.9	9664.04	3.93743	1960	0.0493943	0.0493943	0.5	1000	0.727273		0.233681	0.212809	0.444549
1967	402	11	10	82075.3	9820.39	3.93743	1960	0.134023	0.121839	1	909.091	0.833333		0.234946	0.212111	0.438622
1968	402	13	5	83169.6	9825.32	3.93743	1960	0.156307	0.0601181	1	384.615	0.666667		0.236179	0.211431	0.456898
1969	402	7	2	84263.9	9695.94	3.93743	1960	0.0830723	0.023735	1	285.714	0.916667		0.237379	0.210769	0.450964
1970	402	9	4	85964	9529.92	3.93743	1970	0.104695	0.0465311	0.75	444.444	0.833333		0.238821	0.209181	0.453678
1971	402	10	3	87047.5	9726.97	3.93743	1970	0.11488	0.0344639	0.666667	300	0.6		0.240253	0.209794	0.539935
1972	402	10	10	87771	10001.5	3.93743	1970	0.113933	0.113933	0.8	1000	0.846154		0.241672	0.210799	1.08236
1973	402	18	9	88565.5	9957.42	3.93743	1970	0.203239	0.10162	0.888889	500	0.857143		0.24267	0.211764	1.08394
1974	402	18	6	89368	9454.1	3.93743	1970	0.201414	0.0671381	0.5	333.333	0.944444		0.243729	0.212649	1.13016
1975	402	11	13	90135.5	9107.99	3.93743	1970	0.122038	0.144227	0.923077	1181.82	0.761905		0.24482	0.2137	1.16491
1976	402	9	11	90656	9032.69	3.93743	1970	0.0992764	0.121338	0.818182	1222.22	0.846154		0.246133	0.215044	1.10307
1977	402	14	13	91616.5	8872.9	3.93743	1970	0.152811	0.141896	1	928.571	0.833333		0.246515	0.215747	1.33164
1978	402	15	15	92312	8611.65	3.93743	1970	0.162492	0.162492	1	1000	0.866667		0.246991	0.216808	1.19161
1979	402	15	14	92963.5	8061.09	3.93743	1970	0.161354	0.150597	0.928571	933.333	0.727273		0.247448	0.217913	1.19402
1980	402	15	15	93442	7391.33	3.93743	1980	0.160527	0.160527	0.866667	1000	0.8		0.247993	0.219494	1.38054
1981	402	12	11	93288	7319.23	3.93743	1980	0.128634	0.117914	0.727273	916.667	0.785714		0.24791	0.220082	1.39353
1982	402	7	9	92737	7476.05	3.93743	1980	0.0754823	0.0970486	0.777778	1285.71	0.923077		0.245695	0.220376	1.52043
1983	402	7	9	92339	7804.57	3.93743	1980	0.0758076	0.0974669	1	1285.71	0.695652	1.40786	0.242985	0.220243	1.54864
1984	402	10	13	92211	8020.31	3.93743	1980	0.108447	0.140981	1	1300	0.428571	2.3533	0.240687	0.220559	1.56164
1985	402	11	12	92277	8264.45	3.93743	1980	0.119206	0.130043	1.08333	1090.91	0.736842	2.75258	0.237838	0.220943	1.59303
1986	402	9	10	92284	8619.66	3.93743	1980	0.097525	0.108361	1.1	1111.11	0.92	2.60067	0.235848	0.220905	1.59291
1987	402	10	7	93386	8804.26	3.93743	1980	0.107082	0.0749577	1.14286	700	0.882353	2.67706	0.232037	0.221703	1.63836
1988	402	5	7	93072	8928.55	3.93743	1980	0.0537218	0.0752106	0.857143	1400	0.833333	2.62163	0.22619	0.223118	1.65463
1989	402		9	91458	8967.93	3.93743	1980		0.0984058	1			3.10525	0.21986	0.22384	1.69477
1990	402		19	90580	8941.96	3.93743	1990		0.209759	0.894737			3.28991	0.213557	0.225767	1.60079
1991	402		14	90809	8956.91	3.93743	1990		0.15417	0.928571			3.75513	0.205607	0.227367	1.57473
1992	402		7	90963	9059.32	3.93743	1990		0.0769544	1.42857			4.44137	0.197751	0.228214	1.60505
1993	402		12	91576	9151.9	3.93743	1990		0.131039	1			4.1168	0.192026	0.229383	1.52878
1994	402		11	91909	9270.29	3.93743	1990		0.119684	0.818182			4.91791	0.185967	0.230402	1.64293
1995	402		13	92384	9350.59	3.93743	1990		0.140717	0.923077			5.18488	0.181189	0.231317	1.69943
1996	402		4	92512	9407.47	3.93743	1990		0.0432376	0.75			5.48037	0.177436	0.230921	1.76193
1997	402		14	92929	9514.83	3.93743	1990		0.150653	0.642857			5.32665	0.1755	0.231004	1.8724
1998	402		14	92908	9682.33	3.93743	1990		0.150687	0.928571			5.58617	0.174388	0.231261	1.96969
1999	402		10	92841	9781.94	3.93743	1990		0.107711	0.6			5.54712	0.172521	0.230814	1.97111
2000	402		12	92652	9762.73	3.93743	2000		0.129517	0.5			7.45801	0.172463	0.229148	2.07227
2001	402		8	91859	9623.07	3.93743	2000		0.08709	1			9.18799	0.169074	0.229036	2.03573
2002	402		9	90924	9602.14	3.93743	2000		0.0989838	0.777778			9.48045	0.16615	0.229543	2.07866
2003	402		5	90281	9513.8	3.93743	2000		0.0553826	1			9.3929	0.166015	0.230503	2.13777
2004	402		11	89467	9389.09	3.93743	2000		0.12295	0.727273			9.00891	0.163446	0.229571	2.1684
2005	402		7	88858	9199.5	3.93743	2000		0.0787774	1			8.81181	0.162315	0.228376	2.172
2006	402		8	88511	9026.59	3.93743	2000		0.0903842	0.875			8.5978	0.162228	0.228198	2.24831
2007	402		6	88074	8887.57	3.93743	2000		0.0681245	0.666667			8.47015	0.160638	0.228546	2.19134
2008	402		8	87790	8666.74	3.93743	2000		0.0911266	1			8.21278	0.158822	0.230072	2.30095
2009	402		6	86976	8805.71	3.93743	2000		0.0689845	0.5			8.14937	0.15748	0.22973	2.29948
2010	402		11	86362	8769.36	3.93743	2010		0.127371	0.818182			8.06605	0.155798	0.229349	2.15372
2011	402		9	85491	8720.66	3.93743	2010		0.105274	0.555556			8.00552	0.15501	0.228738	2.21076
2012	402		6	84955	8759.46	3.93743	2010		0.0706256	0.833333			7.91242	0.155353	0.229121	2.54252
2013	402		4	84437	8845.84	3.93743	2010		0.0473726	1.25			7.81648	0.155394	0.23074	2.48706
2014	402		7	83763	8914.57	3.93743	2010		0.0835691	0.714286				0.155833	0.230125	2.61452
2015	402		7	83205	9112.42	3.93743	2010		0.0841296	0.857143				0.15725	0.232318	2.60802
2016	402		4	82511	9205.37	3.93743	2010		0.0484784	0.5				0.155507	0.234708	2.67843
2017	402		2	81924	9215.94	3.93743	2010		0.0244129	0				0.156145	0.236158	2.73424
2018	402		10	81336	9194.84	3.93743	2010		0.122947	0.3				0.155983	0.236697	2.72942
2019	402		4	80759	9226.66	3.93743	2010		0.0495301	1				0.156082	0.236432	2.67462
2020	402		11	80157	9306.99	3.93743	2020		0.137231	1				0.155682	0.235563	2.71966
1960	500	43	49	667598	7789.24	1.84693	1960	0.06441	0.0733975		1139.53	0.677419		0.216716	0.202706	0.790895
1961	500	46	45	675981	8176.64	1.84693	1960	0.0680492	0.0665699		978.261	0.708333		0.219901	0.202226	0.832863
1962	500	38	23	684365	8528.1	1.84693	1960	0.0555259	0.0336078		605.263	0.676471		0.223007	0.201758	0.800742
1963	500	42	32	692748	8899.39	1.84693	1960	0.0606281	0.0461928		761.905	0.631579		0.226039	0.201302	0.87622
1964	500	60	48	701132	9233.59	1.84693	1960	0.0855759	0.0684607	0.729167	800	0.64		0.228998	0.200856	0.904252
1965	500	67	51	709515	9528.93	1.84693	1960	0.0944307	0.0718801	0.705882	761.194	0.639344		0.231887	0.200421	0.866789
1966	500	69	46	717899	9664.04	1.84693	1960	0.0961138	0.0640759	0.782609	666.667	0.744186		0.234709	0.199996	0.855274
1967	500	69	54	726282	9820.39	1.84693	1960	0.0950044	0.0743513	0.648148	782.609	0.6875		0.237465	0.199581	1.02302
1968	500	63	51	734666	9825.32	1.84693	1960	0.0857533	0.0694193	0.666667	809.524	0.707317		0.240159	0.199175	1.01134
1969	500	86	70	743049	9695.94	1.84693	1960	0.115739	0.0942064	0.814286	813.953	0.708738		0.242792	0.198778	1.00128
1970	500	78	54	757293	9529.92	1.84693	1970	0.102998	0.0713066	0.851852	692.308	0.724138		0.24713	0.199043	1.06168
1971	500	80	56	771537	9858.96	1.84693	1970	0.103689	0.0725824	0.910714	700	0.676471		0.251309	0.199291	1.20668
1972	500	70	62	784360	10258.2	1.84693	1970	0.0892447	0.0790453	0.903226	885.714	0.72		0.255698	0.199983	1.39604
1973	500	99	76	792441	10320.1	1.84693	1970	0.12493	0.0959062	0.934211	767.677	0.708738		0.258094	0.200863	1.4979
1974	500	84	59	795844	9890.16	1.84693	1970	0.105548	0.0741351	0.830508	702.381	0.694118		0.260858	0.201293	1.61213
1975	500	86	70	800034	9607.92	1.84693	1970	0.107495	0.0874963	0.928571	813.953	0.653846		0.263766	0.202936	1.66618
1976	500	81	80	806379	9602.05	1.84693	1970	0.100449	0.0992089	0.8875	987.654	0.693182		0.268292	0.204012	1.68531
1977	500	84	78	813983	9505.35	1.84693	1970	0.103196	0.0958251	0.884615	928.571	0.737374		0.267104	0.204959	1.69414
1978	500	77	82	822126	9285.02	1.84693	1970	0.0936596	0.0997414	0.95122	1064.94	0.698795		0.266839	0.205722	1.63357
1979	500	100	93	830212	8743.29	1.84693	1970	0.120451	0.11202	0.913978	930	0.670103		0.266116	0.206616	1.68029
1980	500	80	81	838592	8074.1	1.84693	1980	0.095398	0.0965905	0.950617	1012.5	0.744444		0.265224	0.209143	1.7279
1981	500	81	75	844412	8053.61	1.84693	1980	0.0959247	0.0888192	0.853333	925.926	0.758929		0.264634	0.209433	1.71599
1982	500	71	72	849907	8278.68	1.84693	1980	0.0835386	0.0847152	0.930556	1014.08	0.706897		0.262758	0.209832	1.66724
1983	500	62	62	854560	8692.86	1.84693	1980	0.072552	0.072552	0.870968	1000	0.706897	3.26601	0.260871	0.209841	1.73306
1984	500	50	52	860439	8976.88	1.84693	1980	0.0581099	0.0604343	0.769231	1040	0.725664	3.41686	0.259063	0.209757	1.78746
1985	500	58	56	866144	9290.9	1.84693	1980	0.0669635	0.0646544	0.875	965.517	0.611111	3.76034	0.257238	0.209731	1.78608
1986	500	79	76	871455	9735.91	1.84693	1980	0.090653	0.0872105	0.894737	962.025	0.698113	3.82234	0.254687	0.209586	1.78896
1987	500	64	63	881029	9986.59	1.84693	1980	0.0726423	0.0715073	0.793651	984.375	0.658537	3.57786	0.250632	0.209688	1.78655
1988	500	75	65	889486	10159.7	1.84693	1980	0.0843184	0.0730759	0.876923	866.667	0.701754	3.34508	0.245119	0.210373	1.80666
1989	500		70	897412	10236	1.84693	1980		0.0780021	0.9			3.19207	0.238676	0.211134	1.82859
1990	500		76	908189	10226.5	1.84693	1990		0.083683	0.763158			3.00907	0.232501	0.212684	1.85424
1991	500		88	922668	10315.6	1.84693	1990		0.0953756	0.852273			2.86344	0.226955	0.214842	1.86416
1992	500		99	935334	10502	1.84693	1990		0.105845	0.686869			3.08474	0.222301	0.216962	1.85281
1993	500		100	950167	10671.5	1.84693	1990		0.105245	0.69			3.29258	0.217483	0.218603	1.86915
1994	500		100	965252	10868.4	1.84693	1990		0.1036	0.71			3.56771	0.21347	0.220014	1.89381
1995	500		77	982452	11021	1.84693	1990		0.0783753	0.766234			3.83123	0.210653	0.221149	1.91358
1996	500		69	998435	11139.7	1.84693	1990		0.0691082	0.695652			4.08565	0.208243	0.221616	1.92201
1997	500		88	1014588	11314.5	1.84693	1990		0.0867347	0.738636			4.21797	0.206846	0.222337	1.9742
1998	500		76	1030635	11564.5	1.84693	1990		0.0737409	0.75			4.36987	0.205252	0.22295	2.02108
1999	500		73	1045435	11727	1.84693	1990		0.0698274	0.753425			4.5493	0.203063	0.223259	2.03169
2000	500		69	1058011	11744.2	1.84693	2000		0.0652167	0.637681			4.84494	0.201727	0.22377	2.05574
2001	500		53	1068812	11601.8	1.84693	2000		0.0495878	0.698113			4.88018	0.198333	0.225725	2.04058
2002	500		72	1077061	11597	1.84693	2000		0.0668486	0.708333			4.88087	0.195538	0.227093	2.04538
2003	500		78	1084413	11512.3	1.84693	2000		0.0719283	0.564103			5.07002	0.193334	0.228732	2.08777
2004	500		48	1091377	11384.3	1.84693	2000		0.0439811	0.625			5.15496	0.193674	0.230545	2.11751
2005	500		77	1103196	11179.2	1.84693	2000		0.0697972	0.675325			5.04262	0.194784	0.232339	2.10207
2006	500		63	1119473	10995.1	1.84693	2000		0.0562765	0.634921			5.12831	0.196601	0.234283	2.11171
2007	500		96	1135202	10850.4	1.84693	2000		0.0845664	0.760417			5.11539	0.19654	0.236176	2.09654
2008	500		66	1151778	10601.3	1.84693	2000		0.0573027	0.757576			5.04003	0.197892	0.238304	2.17056
2009	500		49	1161869	10790.7	1.84693	2000		0.0421734	0.653061			5.25137	0.198005	0.240105	2.19732
2010	500		62	1169831	10765	1.84693	2010		0.0529991	0.854839			5.18947	0.197753	0.241842	2.21143
2011	500		67	1175217	10666.1	1.84693	2010		0.0570107	0.985075			5.2409	0.196719	0.243503	2.2064
2012	500		55	1180646	10675.6	1.84693	2010		0.0465847	0.854545			5.22053	0.195852	0.245538	2.18694
2013	500		52	1186636	10744.1	1.84693	2010		0.0438214	0.769231			5.10097	0.196342	0.247948	2.21803
2014	500		45	1193071	10792	1.84693	2010		0.0377178	0.711111			4.43223	0.197143	0.249965	2.22284
2015	500		70	1199014	10996.9	1.84693	2010		0.0583813	0.442857			4.31049	0.198436	0.252342	2.1943
2016	500		93	1209946	11076.5	1.84693	2010		0.0768629	0.623656			4.07132	0.201839	0.254624	2.20506
2017	500		112	1216316	11055.9	1.84693	2010		0.0920813	0.526786				0.201004	0.257115	2.17707
2018	500		94	1224648	10996.9	1.84693	2010		0.0767567	0.638298				0.201104	0.259475	2.17205
2019	500		104	1232992	11002	1.84693	2010		0.0843477	0.615385				0.199769	0.261374	2.14843
2020	500		119	1239105	11063.7	1.84693	2020		0.0960371	0.630252				0.197864	0.263869	2.14025
1960	601	1	0	65037	7789.24	2.41839	1960	0.0153759	0		0	0.666667		0.216415	0.0443594	0.18451
1961	601	2	2	65319.6	8176.64	2.41839	1960	0.0306187	0.0306187		1000	0.8		0.218424	0.0438324	0.0765468
1962	601	2	2	65602.1	8528.1	2.41839	1960	0.0304868	0.0304868		1000	0.727273		0.220415	0.0433099	0.274381
1963	601	8	3	65884.7	8899.39	2.41839	1960	0.121424	0.0455341		375	1		0.222389	0.0427919	0.0910682
1964	601	3	3	66167.2	9233.59	2.41839	1960	0.0453397	0.0453397	1	1000	0.714286		0.224346	0.0422784	0.0906793
1965	601	3	3	66449.8	9528.93	2.41839	1960	0.0451469	0.0451469	0.666667	1000	0.2		0.226286	0.0417692	0
1966	601	7	3	66732.3	9664.04	2.41839	1960	0.104897	0.0449557	1	428.571	0.777778		0.22821	0.0412644	0.209793
1967	601	6	2	67014.9	9820.39	2.41839	1960	0.0895323	0.0298441	1	333.333	1		0.230118	0.0407637	0.179065
1968	601	3	4	67297.4	9825.32	2.41839	1960	0.0445782	0.0594376	0.5	1333.33	1		0.23201	0.0402673	0.25261
1969	601	3	1	67580	9695.94	2.41839	1960	0.0443918	0.0147973	1	333.333	0.6		0.233886	0.0397751	0.207162
1970	601	1	1	69595	9529.92	2.41839	1970	0.0143688	0.0143688	1	1000	0.857143		0.238465	0.0394569	0
1971	601	7	7	71612	9563.98	2.41839	1970	0.097749	0.097749	1	1000	0.571429		0.242781	0.0391834	0.097749
1972	601	6	4	73240	9690.51	2.41839	1970	0.0819224	0.054615	1	666.667	0.666667		0.24731	0.0390087	0.614418
1973	601	8	6	74201	9521.04	2.41839	1970	0.107815	0.0808614	0.333333	750	0.846154		0.249161	0.0386113	0.74123
1974	601	3	6	75316	8933.35	2.41839	1970	0.0398322	0.0796643	0.833333	2000	0.818182		0.25162	0.038438	0.770089
1975	601	6	8	76137	8514.75	2.41839	1970	0.0788053	0.105074	0.75	1333.33	0.777778		0.25395	0.0380104	0.853724
1976	601	11	12	77091	8361.39	2.41839	1970	0.142689	0.15566	0.666667	1090.91	0.666667		0.25706	0.0377087	0.895046
1977	601	7	8	78331	8142.55	2.41839	1970	0.0893644	0.102131	0.875	1142.86	0.733333		0.254663	0.0374054	1.04684
1978	601	4	4	79807	7839.22	2.41839	1970	0.0501209	0.0501209	0.75	1000	0.7		0.253248	0.0370644	0.914707
1979	601	7	8	80633	7284.19	2.41839	1970	0.0868131	0.099215	0.875	1142.86	0.846154		0.251845	0.0367963	0.892935
1980	601	1	2	81143	6625.71	2.41839	1980	0.0123239	0.0246478	2	2000	0.75		0.249892	0.0368116	0.899646
1981	601	8	5	81373	6556.79	2.41839	1980	0.0983127	0.0614454	0.6	625	0.846154		0.248952	0.0366584	0.909393
1982	601	7	6	81687	6695.49	2.41839	1980	0.0856929	0.0734511	1.33333	857.143	1		0.246857	0.0365909	0.918139
1983	601	6	5	82001	6989.39	2.41839	1980	0.0731698	0.0609749	0.8	833.333	0.8	2.71948	0.244741	0.0364508	0.975598
1984	601	3	5	82460	7182.64	2.41839	1980	0.0363813	0.0606355	0.8	1666.67	0.833333	3.26219	0.242906	0.0363449	0.970167
1985	601	2	3	82570	7400.82	2.41839	1980	0.0242219	0.0363328	1.33333	1500	0.833333	3.11251	0.241201	0.0362601	0.980986
1986	601	9	12	81962	7724.65	2.41839	1980	0.109807	0.146409	0.916667	1333.33	0.833333	3.00139	0.238537	0.0363339	1.13467
1987	601	3	3	82280	7894.45	2.41839	1980	0.0364609	0.0364609	1	1000	0.75	2.8877	0.234285	0.0362299	1.30044
1988	601	6	6	82238	8004.29	2.41839	1980	0.072959	0.072959	0.666667	1000	0.647059	2.78703	0.228544	0.0362363	1.27678
1989	601		5	81884	8039.5	2.41839	1980		0.061062	1.2			2.6965	0.221924	0.0361975	1.34336
1990	601		4	81708	8011.15	2.41839	1990		0.0489548	1			2.5995	0.215389	0.0362388	1.22387
1991	601		6	82261	8182.58	2.41839	1990		0.0729386	0.833333			2.47991	0.209188	0.0359222	1.28858
1992	601		3	82863	8425.31	2.41839	1990		0.0362043	0.666667			2.56894	0.204192	0.0358061	1.43611
1993	601		9	83462	8646.42	2.41839	1990		0.107834	0.555556			2.6569	0.198881	0.0353215	1.41382
1994	601		2	84438	8885.59	2.41839	1990		0.023686	0.5			2.73135	0.195777	0.0348895	1.42116
1995	601		8	85164	9083.27	2.41839	1990		0.0939364	0.75			2.81222	0.192734	0.0349678	1.54995
1996	601		3	86575	9253.29	2.41839	1990		0.034652	1			2.86884	0.190263	0.0346867	1.52469
1997	601		5	87372	9466.68	2.41839	1990		0.0572266	1			2.94431	0.188413	0.0341528	1.61379
1998	601		3	88121	9736.24	2.41839	1990		0.0340441	0.666667			3.02005	0.186119	0.033749	1.62277
1999	601		1	89273	9931.92	2.41839	1990		0.0112016	2			3.08044	0.183337	0.0334368	1.66904
2000	601		2	90319	10000.8	2.41839	2000		0.0221437	1			2.96726	0.181335	0.0334481	1.694
2001	601		4	91444	9862.09	2.41839	2000		0.0437426	0.5			2.95263	0.177672	0.0328944	1.70596
2002	601		6	92231	9843.94	2.41839	2000		0.065054	0.666667			3.16596	0.173347	0.0332426	1.64804
2003	601		3	92905	9757.05	2.41839	2000		0.032291	1.66667			3.53049	0.169141	0.0329692	1.74372
2004	601		7	93352	9632.85	2.41839	2000		0.074985	0.714286			3.6207	0.167077	0.0334005	1.69252
2005	601		2	93942	9442.57	2.41839	2000		0.0212897	2			3.66183	0.165719	0.033691	1.63931
2006	601		3	94623	9269.02	2.41839	2000		0.0317048	1			3.86798	0.166334	0.0340086	1.72263
2007	601		3	95472	9130.77	2.41839	2000		0.0314228	0.666667			3.93833	0.163807	0.0342614	1.68636
2008	601		2	96175	8907.53	2.41839	2000		0.0207954	1.5			3.90954	0.162662	0.0345308	1.74682
2009	601		3	96402	9054.67	2.41839	2000		0.0311197	1.33333			4.09743	0.159613	0.0345325	1.67009
2010	601		4	96491	9021.7	2.41839	2010		0.0414546	1			4.57037	0.158668	0.0361381	1.75146
2011	601		2	95932	9005.94	2.41839	2010		0.0208481	1			4.58658	0.15782	0.0362757	1.78251
2012	601		2	95831	9078.62	2.41839	2010		0.0208701	0.5			4.86273	0.158049	0.0374096	1.79483
2013	601		6	95447	9199.34	2.41839	2010		0.0628621	1.16667			4.96611	0.158874	0.0378325	1.89634
2014	601		4	95179	9300.18	2.41839	2010		0.0420261	1.5			5.43187	0.160372	0.0381597	1.89117
2015	601		4	94927	9536.46	2.41839	2010		0.0421376	1.25			5.69912	0.161029	0.0390827	1.90673
2016	601		2	95168	9661.93	2.41839	2010		0.0210155	1			5.05422	0.163049	0.0395406	1.91241
2017	601		1	95256	9699.72	2.41839	2010		0.010498	1				0.163244	0.0399135	1.94213
2018	601		3	95603	9701.87	2.41839	2010		0.0313798	0.666667				0.164493	0.0400929	1.77819
2019	601		3	95511	9758.32	2.41839	2010		0.03141	1				0.164054	0.0409168	1.84272
2020	601		2	95209	9865.72	2.41839	2020		0.0210064	1				0.16238	0.0407314	1.92209
1960	602	5	5	53556	7789.24	3.7965	1960	0.0933602	0.0933602		1000	1		0.204982	0.0243857	0.168048
1961	602	0	0	53390.9	8176.64	3.7965	1960	0	0			0.75		0.2061	0.0243342	0.262217
1962	602	1	0	53225.8	8528.1	3.7965	1960	0.0187879	0		0	0.5		0.207226	0.0242823	0.281818
1963	602	1	0	53060.7	8899.39	3.7965	1960	0.0188464	0		0	0.666667		0.208359	0.0242301	0.263849
1964	602	4	1	52895.6	9233.59	3.7965	1960	0.0756207	0.0189052	1	250	0.666667		0.209499	0.0241776	0.226862
1965	602	3	4	52730.4	9528.93	3.7965	1960	0.0568931	0.0758575	0.75	1333.33	1		0.210646	0.0241248	0.322394
1966	602	2	0	52565.3	9664.04	3.7965	1960	0.0380479	0		0	0.75		0.2118	0.0240716	0.304383
1967	602	1	1	52400.2	9820.39	3.7965	1960	0.0190839	0.0190839	1	1000	0.8		0.212961	0.0240181	0.267174
1968	602	1	3	52235.1	9825.32	3.7965	1960	0.0191442	0.0574326	1	3000	0.714286		0.21413	0.0239643	0.248875
1969	602	2	0	52070	9695.94	3.7965	1960	0.0384098	0		0	0.75		0.215306	0.0239101	0.288074
1970	602	3	1	53217	9529.92	3.7965	1970	0.056373	0.018791	1	333.333	0.818182		0.219535	0.0235451	0.169119
1971	602	8	1	54365	9513.81	3.7965	1970	0.147153	0.0183942	1	125	0.857143		0.223581	0.0231951	0.257519
1972	602	2	3	54789	9587.39	3.7965	1970	0.0365037	0.0547555	0	1500	0.8		0.227473	0.022322	0.803081
1973	602	5	5	56044	9376.67	3.7965	1970	0.0892156	0.0892156	1	1000	0.75		0.229748	0.022179	0.713725
1974	602	3	2	56758	8762.96	3.7965	1970	0.052856	0.0352373	1	666.667	0.666667		0.232161	0.0212481	0.634272
1975	602	5	6	57456	8314.27	3.7965	1970	0.0870231	0.104428	0.833333	1200	0.8		0.234492	0.0206767	0.922445
1976	602	4	3	57925	8129.84	3.7965	1970	0.0690548	0.0517911	1	750	0.909091		0.238722	0.0203884	0.949504
1977	602	6	5	58617	7885.45	3.7965	1970	0.102359	0.0852995	1	833.333	0.833333		0.236518	0.0196871	0.955354
1978	602	1	2	59272	7564.46	3.7965	1970	0.0168714	0.0337427	1	2000	0.909091		0.235474	0.0194864	1.0629
1979	602	4	2	59442	7000.99	3.7965	1970	0.0672925	0.0336462	1	500	0.928571		0.234026	0.0194475	1.07668
1980	602	3	1	60061	6358.19	3.7965	1980	0.0499492	0.0166497	1	333.333	0.636364		0.233146	0.0192637	1.33198
1981	602	1	2	60142	6252.18	3.7965	1980	0.0166273	0.0332546	1	2000	1		0.232782	0.0191713	1.42995
1982	602	2	3	60565	6347.27	3.7965	1980	0.0330224	0.0495336	0.666667	1500	0.666667		0.230579	0.0190869	1.37043
1983	602	3	3	60537	6594.82	3.7965	1980	0.0495565	0.0495565	1	1000	0.9	0.892016	0.228158	0.0190462	1.43714
1984	602	2	2	60378	6748.78	3.7965	1980	0.0331246	0.0331246	1	1000	1	1.39124	0.225894	0.0190135	1.45748
1985	602	3	3	59879	6928.93	3.7965	1980	0.050101	0.050101	1	1000	0.857143	1.28593	0.223434	0.0193891	1.48633
1986	602	1	1	59388	7207.21	3.7965	1980	0.0168384	0.0168384	1	1000	0.8	1.27972	0.22156	0.0194989	1.59965
1987	602	7	7	59124	7343.92	3.7965	1980	0.118395	0.118395	0.714286	1000	1	1.10953	0.217763	0.0195352	1.55605
1988	602	3	3	59119	7427.55	3.7965	1980	0.0507451	0.0507451	1.66667	1000	0.833333	1.23818	0.212402	0.019503	1.55618
1989	602		5	59158	7443.43	3.7965	1980		0.0845194	1			1.28131	0.206802	0.0196254	1.60587
1990	602		1	59311	7399.97	3.7965	1990		0.0168603	1			1.42301	0.201413	0.0196928	1.63545
1991	602		8	59682	7631.13	3.7965	1990		0.134044	1			1.5415	0.195117	0.0200395	1.65879
1992	602		1	60234	7918.69	3.7965	1990		0.0166019	1			1.3323	0.189295	0.0198559	1.61039
1993	602		2	60817	8186.01	3.7965	1990		0.0328855	1			1.34009	0.184439	0.0204548	1.67716
1994	602		2	61426	8468	3.7965	1990		0.0325595	1			1.59135	0.180477	0.0215381	1.62798
1995	602		5	62338	8704.53	3.7965	1990		0.0802079	1			1.52395	0.176987	0.0222818	1.60416
1996	602		2	62956	8912.23	3.7965	1990		0.0317682	0.5			1.49708	0.175599	0.0240327	1.62018
1997	602		4	63455	9159.7	3.7965	1990		0.0630368	1			1.59956	0.175195	0.026113	1.63896
1998	602		0	63802	9461.18	3.7965	1990		0				1.43804	0.175527	0.028996	1.73976
1999	602		6	64114	9688.3	3.7965	1990		0.0935833	1			1.52853	0.173472	0.0282778	1.54412
2000	602		3	63640	9792.05	3.7965	2000		0.0471402	1			2.63985	0.16884	0.0178975	1.64991
2001	602		4	63511	9642.81	3.7965	2000		0.0629812	1			2.6767	0.165404	0.0185795	1.63751
2002	602		3	63451	9613.14	3.7965	2000		0.0472806	0.666667			2.67923	0.161558	0.0195111	1.67058
2003	602		2	63406	9516.67	3.7965	2000		0.0315428	1			3.10696	0.158897	0.0195565	1.65599
2004	602		1	63551	9384	3.7965	2000		0.0157354	1			3.36737	0.156583	0.0196063	1.68369
2005	602		4	63422	9187.27	3.7965	2000		0.0630696	0.5			2.99581	0.156618	0.0188578	1.68711
2006	602		2	63809	9007.29	3.7965	2000		0.0313435	1			3.2754	0.155401	0.0192763	1.70822
2007	602		5	63940	8862.05	3.7965	2000		0.0781983	1			3.87864	0.155881	0.0192681	1.72036
2008	602		9	64024	8634.03	3.7965	2000		0.140572	0.555556			3.73298	0.154973	0.0198675	1.81182
2009	602		2	63789	8765.15	3.7965	2000		0.0313534	1			3.91604	0.1536	0.020364	1.80282
2010	602		1	63696	8721.75	3.7965	2010		0.0156996	1			4.04421	0.15406	0.0205193	1.75835
2011	602		0	63321	8711.96	3.7965	2010		0				4.33348	0.154388	0.0209093	1.80035
2012	602		1	62860	8787.97	3.7965	2010		0.0159084	1			4.69615	0.153054	0.0216195	1.86128
2013	602		4	62876	8910.41	3.7965	2010		0.0636173	0.25			4.7872	0.153381	0.0221547	1.90852
2014	602		2	63429	9015.14	3.7965	2010		0.0315313	1			3.21366	0.155371	0.0313264	1.97071
2015	602		0	63488	9248.52	3.7965	2010		0				3.50069	0.155872	0.0323368	2.14214
2016	602		5	63201	9375.28	3.7965	2010		0.0791127	0.4			3.66032	0.156105	0.0320565	2.12022
2017	602		1	63025	9416.64	3.7965	2010		0.0158667	1				0.15662	0.0329234	2.12614
2018	602		5	62910	9424.54	3.7965	2010		0.0794786	1				0.156032	0.0328883	2.06644
2019	602		7	63054	9483.58	3.7965	2010		0.111016	0				0.154518	0.0336378	2.15688
2020	602		0	63057	9593.06	3.7965	2020		0					0.151434	0.0342389	2.25193
1960	700	21	6	233445	7789.24	1.32669	1960	0.0899569	0.025702		285.714	0.5		0.213099	0.224627	0.458352
1961	700	27	34	235032	8176.64	1.32669	1960	0.114878	0.144661		1259.26	0.64		0.216336	0.223257	0.459513
1962	700	27	29	236618	8528.1	1.32669	1960	0.114108	0.12256		1074.07	0.75		0.21953	0.221905	0.371907
1963	700	23	29	238205	8899.39	1.32669	1960	0.0965556	0.121744		1260.87	0.588235		0.222681	0.220571	0.365232
1964	700	10	16	239791	9233.59	1.32669	1960	0.0417029	0.0667247	0.875	1600	0.666667		0.22579	0.219255	0.400348
1965	700	29	23	241378	9528.93	1.32669	1960	0.120144	0.0952863	1	793.103	0.869565		0.228859	0.217956	0.368717
1966	700	35	14	242964	9664.04	1.32669	1960	0.144054	0.0576216	0.928571	400	0.869565		0.231887	0.216674	0.370425
1967	700	29	15	244551	9820.39	1.32669	1960	0.118585	0.0613369	0.933333	517.241	0.761905		0.234876	0.215408	0.335309
1968	700	41	18	246137	9825.32	1.32669	1960	0.166574	0.0731299	0.777778	439.024	0.833333		0.237827	0.214159	0.589102
1969	700	34	11	247724	9695.94	1.32669	1960	0.13725	0.0444043	1	323.529	0.809524		0.24074	0.212926	0.520741
1970	700	40	29	252549	9529.92	1.32669	1970	0.158385	0.114829	0.758621	725	0.83871		0.24423	0.211444	0.712733
1971	700	43	36	257374	9721.88	1.32669	1970	0.167072	0.139874	0.75	837.209	0.925926		0.247589	0.209994	0.905297
1972	700	36	30	265464	9993.2	1.32669	1970	0.135612	0.11301	0.966667	833.333	0.833333		0.251462	0.209121	0.85134
1973	700	40	18	268965	9950	1.32669	1970	0.148718	0.0669232	0.888889	450	0.870968		0.253044	0.208194	1.015
1974	700	37	41	272147	9449.08	1.32669	1970	0.135956	0.150654	0.902439	1108.11	0.787879		0.255046	0.206958	1.12807
1975	700	44	46	274271	9106.99	1.32669	1970	0.160425	0.167717	0.913043	1045.45	0.8		0.25703	0.206424	1.20684
1976	700	31	32	273143	9032.8	1.32669	1970	0.113494	0.117155	0.6875	1032.26	1		0.260516	0.205812	1.4205
1977	700	45	33	279467	8878.36	1.32669	1970	0.161021	0.118082	0.878788	733.333	0.851852		0.259272	0.205334	1.42056
1978	700	44	38	281468	8620.88	1.32669	1970	0.156323	0.135006	0.868421	863.636	0.735294		0.25837	0.204911	1.41046
1979	700	40	39	284578	8073.91	1.32669	1970	0.140559	0.137045	0.897436	975	0.875		0.257364	0.204317	1.34585
1980	700	50	46	288655	7411.05	1.32669	1980	0.173217	0.15936	0.913043	920	0.757576		0.256188	0.206329	1.33377
1981	700	30	27	291797	7343.4	1.32669	1980	0.102811	0.0925301	0.814815	900	0.714286		0.256432	0.206527	1.27829
1982	700	39	35	293588	7507.7	1.32669	1980	0.132839	0.119215	1.02857	897.436	0.818182		0.254356	0.206698	1.18874
1983	700	22	21	294794	7845.25	1.32669	1980	0.0746284	0.0712362	0.857143	954.545	0.787879	3.61269	0.251762	0.206761	1.35349
1984	700	22	19	298293	8070.44	1.32669	1980	0.073753	0.0636958	1.05263	863.636	0.690909	3.74464	0.249976	0.206756	1.36778
1985	700	26	25	301733	8324.2	1.32669	1980	0.0861689	0.0828547	0.96	961.538	0.809524	3.61909	0.247146	0.206696	1.37207
1986	700	36	28	303038	8690.83	1.32669	1980	0.118797	0.0923977	0.928571	777.778	0.846154	3.71571	0.246002	0.206766	1.41236
1987	700	33	25	305859	8885.07	1.32669	1980	0.107893	0.081737	0.76	757.576	0.78	3.99204	0.242595	0.207177	1.40915
1988	700	28	25	309436	9014.3	1.32669	1980	0.0904872	0.0807922	0.72	892.857	0.733333	4.00729	0.237681	0.207982	1.53828
1989	700		29	313694	9061.42	1.32669	1980		0.0924468	0.758621			4.25893	0.232864	0.208793	1.49509
1990	700		33	317089	9036.48	1.32669	1990		0.104072	0.787879			5.01121	0.228005	0.209837	1.58315
1991	700		44	321330	9141.16	1.32669	1990		0.136931	0.0227273			4.8237	0.222559	0.210326	1.61827
1992	700		19	324945	9331.25	1.32669	1990		0.0584714	0.526316			4.8916	0.218258	0.211199	1.61566
1993	700		38	327984	9502.72	1.32669	1990		0.115859	0.578947			5.02159	0.21394	0.212288	1.58849
1994	700		38	332001	9697.13	1.32669	1990		0.114457	0.815789			4.8027	0.209439	0.213123	1.66265
1995	700		32	336412	9850.28	1.32669	1990		0.0951215	0.6875			5.06522	0.206717	0.213848	1.75083
1996	700		27	340899	9976.77	1.32669	1990		0.0792023	0.740741			4.99415	0.204762	0.213723	1.80699
1997	700		21	344733	10151.4	1.32669	1990		0.0609167	0.809524			5.23594	0.202832	0.213179	1.85361
1998	700		34	348008	10387.2	1.32669	1990		0.0976989	0.911765			5.50993	0.201067	0.212561	1.84191
1999	700		16	351830	10546	1.32669	1990		0.0454765	0.75			5.61066	0.199127	0.211727	1.88159
2000	700		28	355466	10574.2	1.32669	2000		0.0787698	0.928571			5.42949	0.196669	0.211612	2.10991
2001	700		21	357985	10449.2	1.32669	2000		0.0586617	0.619048			5.63431	0.193975	0.211054	2.06433
2002	700		23	360501	10451.3	1.32669	2000		0.0638001	0.521739			6.19693	0.192943	0.210801	2.0416
2003	700		22	362243	10380.4	1.32669	2000		0.0607327	0.636364			6.36313	0.19149	0.210679	2.05663
2004	700		23	364074	10268.9	1.32669	2000		0.063174	0.695652			5.90539	0.191387	0.21066	2.06826
2005	700		35	367051	10085.6	1.32669	2000		0.0953546	0.742857			5.90381	0.192679	0.210775	2.07328
2006	700		22	372224	9919.73	1.32669	2000		0.0591042	0.727273			6.06624	0.194018	0.2113	2.07402
2007	700		29	377887	9791.75	1.32669	2000		0.0767425	0.758621			6.61044	0.194008	0.210693	2.07999
2008	700		26	384219	9569.56	1.32669	2000		0.0676697	0.576923			6.71752	0.194493	0.21064	2.09776
2009	700		25	388115	9744.25	1.32669	2000		0.0644139	0.8			6.82787	0.194775	0.210948	1.98137
2010	700		22	389691	9722.37	1.32669	2010		0.056455	0.636364			6.83619	0.193923	0.212058	1.99389
2011	700		24	390829	9677.99	1.32669	2010		0.0614079	0.916667			6.88536	0.193819	0.21231	2.01879
2012	700		15	392556	9731.57	1.32669	2010		0.0382111	0.533333			7.28558	0.19454	0.212938	2.04812
2013	700		10	394991	9836.85	1.32669	2010		0.025317	0.9			7.23814	0.195992	0.213212	2.00511
2014	700		16	397791	9920.74	1.32669	2010		0.0402221	0.75			6.96597	0.197536	0.213926	1.87536
2015	700		29	401423	10151.5	1.32669	2010		0.072243	0.758621			6.66379	0.199064	0.214654	2.03277
2016	700		23	405826	10264.6	1.32669	2010		0.0566745	0.391304			6.70731	0.200206	0.214893	1.99593
2017	700		23	411953	10287.2	1.32669	2010		0.0558316	0.695652				0.200295	0.214954	1.80118
2018	700		36	419688	10273.9	1.32669	2010		0.085778	0.583333				0.199486	0.215405	1.81325
2019	700		27	425529	10317.8	1.32669	2010		0.0634504	0.740741				0.197007	0.21552	1.79071
2020	700		15	431542	10418.4	1.32669	2020		0.0347591	0.4				0.193798	0.21552	1.80979
1960	800	21	32	267027	7789.24	1.55596	1960	0.0786437	0.119838		1523.81	0.631579		0.211638	0.150745	0.561741
1961	800	13	9	270293	8176.64	1.55596	1960	0.048096	0.0332972		692.308	0.588235		0.214984	0.149149	0.547555
1962	800	9	10	273558	8528.1	1.55596	1960	0.0328997	0.0365553		1111.11	0.923077		0.218251	0.147592	0.511774
1963	800	21	27	276824	8899.39	1.55596	1960	0.0758605	0.0975349		1285.71	0.454545		0.22144	0.146071	0.689969
1964	800	12	10	280090	9233.59	1.55596	1960	0.0428434	0.0357029	0.7	833.333	0.647059		0.224555	0.144586	0.539113
1965	800	17	15	283355	9528.93	1.55596	1960	0.0599953	0.0529371	0.666667	882.353	0.73913		0.227599	0.143135	0.631716
1966	800	23	19	286621	9664.04	1.55596	1960	0.0802453	0.0662896	0.842105	826.087	0.84		0.230573	0.141717	0.659407
1967	800	33	33	289887	9820.39	1.55596	1960	0.113838	0.113838	0.909091	1000	0.703704		0.23348	0.140331	0.73477
1968	800	21	23	293152	9825.32	1.55596	1960	0.0716351	0.0784575	0.869565	1095.24	0.92		0.236322	0.138976	0.538969
1969	800	30	24	296418	9695.94	1.55596	1960	0.101208	0.0809667	0.958333	800	0.666667		0.239102	0.13765	0.711833
1970	800	21	20	302485	9529.92	1.55596	1970	0.0694249	0.066119	0.8	952.381	0.916667		0.242131	0.137316	0.872771
1971	800	31	23	308552	9712.52	1.55596	1970	0.100469	0.0745417	0.73913	741.935	0.8125		0.245041	0.136979	0.849128
1972	800	32	33	315305	9975.04	1.55596	1970	0.101489	0.104661	0.848485	1031.25	0.875		0.248201	0.136829	1.09735
1973	800	31	23	320338	9923.12	1.55596	1970	0.0967728	0.0717992	0.913043	741.935	0.741935		0.249299	0.136827	1.17376
1974	800	46	42	323519	9414.84	1.55596	1970	0.142186	0.129822	0.952381	913.043	0.741935		0.250937	0.136746	1.26422
1975	800	47	45	326204	9064.78	1.55596	1970	0.144082	0.13795	0.933333	957.447	0.882353		0.252627	0.137175	1.53891
1976	800	27	30	327095	8983.54	1.55596	1970	0.0825448	0.0917165	0.966667	1111.11	0.633333		0.25577	0.137272	1.55612
1977	800	28	25	329403	8823.53	1.55596	1970	0.0850023	0.0758949	1.12	892.857	0.740741		0.253452	0.137437	1.59076
1978	800	35	27	332932	8562.14	1.55596	1970	0.105127	0.0810976	0.962963	771.429	0.818182		0.252547	0.137473	1.58591
1979	800	38	37	336459	8014.13	1.55596	1970	0.112941	0.109969	0.891892	973.684	0.789474		0.251413	0.137535	1.52768
1980	800	37	35	343015	7347.83	1.55596	1980	0.107867	0.102036	0.885714	945.946	0.722222		0.250802	0.138912	1.47224
1981	800	28	25	345438	7328.86	1.55596	1980	0.0810565	0.0723719	0.88	892.857	0.857143		0.251122	0.138777	1.47349
1982	800	29	22	348153	7532.8	1.55596	1980	0.0832967	0.0631906	0.772727	758.621	0.754717		0.250295	0.138646	1.53094
1983	800	38	34	348240	7909.2	1.55596	1980	0.10912	0.0976338	0.764706	894.737	0.633333	2.48392	0.249618	0.138445	1.54491
1984	800	32	31	352686	8166.2	1.55596	1980	0.0907323	0.0878969	0.935484	968.75	0.666667	2.54901	0.249015	0.138222	1.53961
1985	800	29	28	357695	8451.03	1.55596	1980	0.0810747	0.078279	0.964286	965.517	0.8	2.53568	0.248628	0.138101	1.4845
1986	800	23	22	357076	8851.72	1.55596	1980	0.0644121	0.0616115	0.772727	956.522	0.741935	2.6521	0.247188	0.137856	1.53189
1987	800	23	24	359012	9075.71	1.55596	1980	0.0640647	0.0668501	0.625	1043.48	0.75	2.53083	0.244254	0.137887	1.50691
1988	800	35	28	362614	9229.63	1.55596	1980	0.0965214	0.0772171	0.785714	800	0.808511	2.3998	0.239845	0.138213	1.66017
1989	800		28	364917	9295.63	1.55596	1980		0.0767298	0.714286			2.27942	0.234462	0.138722	1.7045
1990	800		39	368339	9283.53	1.55596	1990		0.105881	0.717949			2.15399	0.228933	0.139583	1.79726
1991	800		31	373299	9361.58	1.55596	1990		0.0830434	0.709677			2.02251	0.222899	0.140233	1.77338
1992	800		36	377874	9527.46	1.55596	1990		0.0952699	0.888889			2.19748	0.217797	0.140806	2.06418
1993	800		54	382572	9677.34	1.55596	1990		0.14115	0.648148			2.36753	0.212441	0.14115	2.09895
1994	800		41	386798	9851.94	1.55596	1990		0.105998	0.829268			2.53654	0.20829	0.141151	1.95968
1995	800		39	391514	9984	1.55596	1990		0.0996133	0.897436			2.6985	0.20494	0.141165	2.074
1996	800		28	395783	10090.7	1.55596	1990		0.0707458	0.892857			2.85982	0.202404	0.141128	2.11227
1997	800		40	400526	10248.4	1.55596	1990		0.0998687	0.975			3.01416	0.199982	0.141149	2.18463
1998	800		30	405056	10468.1	1.55596	1990		0.0740638	0.9			3.16655	0.197666	0.141178	2.18488
1999	800		23	409886	10611.9	1.55596	1990		0.0561132	0.478261			3.31312	0.194103	0.141412	2.48362
2000	800		16	414252	10624.6	1.55596	2000		0.0386238	0.875			3.28785	0.191772	0.142073	2.24501
2001	800		35	417308	10499.4	1.55596	2000		0.0838709	0.742857			3.33567	0.186771	0.142204	2.5329
2002	800		19	419322	10503.4	1.55596	2000		0.0453112	0.842105			3.64398	0.182406	0.142036	2.51597
2003	800		22	420705	10431.5	1.55596	2000		0.0522932	0.909091			3.62249	0.178755	0.14228	2.31516
2004	800		18	421739	10320.9	1.55596	2000		0.0426804	0.888889			3.68711	0.177864	0.142311	2.34031
2005	800		23	425399	10140.9	1.55596	2000		0.0540669	0.826087			3.98449	0.178301	0.142927	2.34368
2006	800		22	431308	9978.51	1.55596	2000		0.0510076	0.954545			4.11075	0.179264	0.143151	2.47155
2007	800		15	438345	9853.83	1.55596	2000		0.0342196	0.6			4.09951	0.179377	0.144055	2.31097
2008	800		15	445897	9634.86	1.55596	2000		0.0336401	0.866667			4.41582	0.180338	0.145552	2.26061
2009	800		14	449229	9813.95	1.55596	2000		0.0311645	0.857143			4.48546	0.179817	0.145607	2.35069
2010	800		11	449902	9796.53	1.55596	2010		0.0244498	0.818182			4.5032	0.179697	0.146145	2.36051
2011	800		16	450071	9773.22	1.55596	2010		0.0355499	0.875			4.34376	0.179603	0.146537	2.37962
2012	800		16	451217	9846.11	1.55596	2010		0.0354597	1.0625			4.42138	0.179401	0.146628	2.35807
2013	800		13	452141	9972.88	1.55596	2010		0.0287521	1.07692			4.52514	0.180198	0.147259	2.33113
2014	800		13	453695	10076.8	1.55596	2010		0.0286536	1			4.71242	0.181869	0.148558	2.37825
2015	800		14	456933	10332.3	1.55596	2010		0.0306391	0.285714			4.58711	0.183826	0.150009	2.3417
2016	800		22	461317	10466.1	1.55596	2010		0.0476895	0.363636			4.511	0.184754	0.152305	2.33462
2017	800		13	466152	10506.9	1.55596	2010		0.0278879	0.846154				0.184753	0.154767	2.32113
2018	800		16	471510	10510.6	1.55596	2010		0.0339335	0.5625				0.183706	0.157203	2.29476
2019	800		4	476274	10575.2	1.55596	2010		0.00839853	0.75				0.182248	0.158804	2.2718
2020	800		29	480776	10690.3	1.55596	2020		0.0603192	0.655172				0.180433	0.160954	2.28797
1960	900	74	66	682570	7789.24	0.764871	1960	0.108414	0.0966934		891.892	0.779412		0.210299	0.238148	0.802848
1961	900	67	58	694262	8176.64	0.764871	1960	0.0965054	0.083542		865.672	0.768116		0.214751	0.236506	0.818135
1962	900	69	49	705953	8528.1	0.764871	1960	0.0977402	0.0694097		710.145	0.671233		0.219055	0.234918	0.913658
1963	900	57	54	717645	8899.39	0.764871	1960	0.0794265	0.0752462		947.368	0.662651		0.22322	0.233381	0.890413
1964	900	60	44	729336	9233.59	0.764871	1960	0.0822666	0.0603288	0.931818	733.333	0.607143		0.22725	0.231894	0.869284
1965	900	82	69	741028	9528.93	0.764871	1960	0.110657	0.0931139	0.898551	841.463	0.676471		0.231154	0.230453	0.448026
1966	900	71	63	752719	9664.04	0.764871	1960	0.0943247	0.0836965	0.888889	887.324	0.745763		0.234936	0.229058	0.902063
1967	900	97	75	764411	9820.39	0.764871	1960	0.126895	0.0981148	0.933333	773.196	0.756098		0.238602	0.227705	0.930128
1968	900	108	89	776102	9825.32	0.764871	1960	0.139157	0.114676	0.820225	824.074	0.698795		0.242158	0.226393	0.448394
1969	900	115	95	787794	9695.94	0.764871	1960	0.145977	0.12059	0.842105	826.087	0.74026		0.245609	0.22512	1.00026
1970	900	152	129	802273	9529.92	0.764871	1970	0.189462	0.160793	0.945736	848.684	0.743902		0.249672	0.224788	1.05949
1971	900	127	90	816752	9919.48	0.764871	1970	0.155494	0.110193	0.844444	708.661	0.683673		0.253591	0.224443	1.21334
1972	900	130	112	831685	10377.6	0.764871	1970	0.156309	0.134666	0.821429	861.538	0.68		0.257981	0.224567	1.32262
1973	900	141	112	843177	10492.4	0.764871	1970	0.167225	0.132831	0.830357	794.326	0.595041		0.260241	0.224917	1.4647
1974	900	131	125	851877	10098.6	0.764871	1970	0.153778	0.146735	0.856	954.198	0.769231		0.262885	0.224867	1.53309
1975	900	122	110	855617	9847.14	0.764871	1970	0.142587	0.128562	0.9	901.639	0.726619		0.26546	0.225545	1.54742
1976	900	109	108	863928	9871.55	0.764871	1970	0.126168	0.12501	0.944444	990.826	0.747368		0.270242	0.2261	1.62977
1977	900	95	93	872591	9797.4	0.764871	1970	0.108871	0.106579	0.903226	978.947	0.728972		0.269556	0.226421	1.63765
1978	900	101	94	888084	9592.95	0.764871	1970	0.113728	0.105846	0.755319	930.693	0.679612		0.270186	0.226669	1.64174
1979	900	109	103	905353	9055.43	0.764871	1970	0.120395	0.113768	0.912621	944.954	0.763158		0.270158	0.227117	1.63583
1980	900	123	116	927994	8369.24	0.764871	1980	0.132544	0.125001	0.818966	943.089	0.754902		0.270378	0.229392	1.62501
1981	900	99	95	942421	8405.24	0.764871	1980	0.105049	0.100804	0.947368	959.596	0.75		0.270016	0.228923	1.62984
1982	900	107	94	956618	8692.69	0.764871	1980	0.111852	0.0982628	0.904255	878.505	0.681818		0.268287	0.2284	1.61402
1983	900	100	86	965416	9174.32	0.764871	1980	0.103582	0.0890808	0.976744	860	0.715596	3.1748	0.266509	0.227599	1.6656
1984	900	97	96	981551	9519.62	0.764871	1980	0.0988232	0.0978044	0.791667	989.691	0.76087	3.1603	0.26511	0.226955	1.61377
1985	900	101	96	1000448	9892.5	0.764871	1980	0.100955	0.095957	0.885417	950.495	0.773438	3.31951	0.263457	0.226217	1.64326
1986	900	99	92	1017057	10403.8	0.764871	1980	0.0973397	0.0904571	0.956522	929.293	0.757812	3.5878	0.261419	0.225678	1.67936
1987	900	104	96	1038259	10712.5	0.764871	1980	0.100168	0.0924625	0.854167	923.077	0.721311	3.43151	0.257842	0.225621	1.70863
1988	900	107	98	1058982	10931.8	0.764871	1980	0.10104	0.0925417	0.785714	915.888	0.686567	3.35095	0.252647	0.225841	1.71108
1989	900		128	1080193	11049	0.764871	1980		0.118497	0.8125			3.22017	0.246645	0.226067	1.80708
1990	900		158	1105618	11074	0.764871	1990		0.142907	0.816456			3.00122	0.240834	0.227402	1.8614
1991	900		178	1131944	11265.7	0.764871	1990		0.157252	0.623596			2.75632	0.235543	0.228904	1.91529
1992	900		156	1152484	11554.5	0.764871	1990		0.13536	0.788462			2.83041	0.231118	0.230534	2.27856
1993	900		194	1179014	11824.1	0.764871	1990		0.164544	0.778351			2.99742	0.226424	0.232035	2.35621
1994	900		146	1209480	12123.2	0.764871	1990		0.120713	0.979452			3.17326	0.222815	0.232948	2.0761
1995	900		131	1243126	12371.1	0.764871	1990		0.10538	0.80916			3.29814	0.220427	0.233481	2.11242
1996	900		112	1280049	12581.1	0.764871	1990		0.0874967	0.821429			3.44518	0.218557	0.2338	2.13429
1997	900		113	1318908	12852.1	0.764871	1990		0.0856769	0.920354			3.51806	0.21748	0.23405	2.06383
1998	900		125	1357550	13198.5	0.764871	1990		0.0920776	0.776			3.49674	0.216214	0.233914	2.05002
1999	900		126	1397583	13446.7	0.764871	1990		0.0901556	0.690476			3.42663	0.213863	0.233432	2.28537
2000	900		121	1433810	13524.5	0.764871	2000		0.0843905	0.743802			3.46489	0.21242	0.23327	2.35387
2001	900		100	1469791	13421.2	0.764871	2000		0.0680369	0.79			3.42021	0.20829	0.235464	2.38946
2002	900		106	1502368	13474.3	0.764871	2000		0.0705553	0.650943			3.59499	0.20505	0.237952	2.34896
2003	900		103	1533898	13436.4	0.764871	2000		0.0671492	0.679612			3.6241	0.202344	0.239615	2.33653
2004	900		91	1568607	13344.3	0.764871	2000		0.0580133	0.516484			3.66312	0.202178	0.241751	2.34284
2005	900		120	1615741	13160.8	0.764871	2000		0.0742693	0.733333			3.50737	0.202802	0.243585	2.30668
2006	900		135	1679706	12996.6	0.764871	2000		0.0803712	0.755556			3.41429	0.203811	0.245569	2.28314
2007	900		111	1746206	12868.8	0.764871	2000		0.0635664	0.675676			3.31461	0.2031	0.246678	2.20936
2008	900		144	1802210	12611.3	0.764871	2000		0.0799019	0.6875			3.3409	0.203522	0.247955	2.25445
2009	900		106	1841425	12879	0.764871	2000		0.0575641	0.858491			3.37728	0.203131	0.25062	2.20373
2010	900		105	1866736	12890.8	0.764871	2010		0.0562479	0.92381			3.43219	0.201356	0.253025	2.25367
2011	900		92	1895870	12891.6	0.764871	2010		0.0485265	0.869565			3.45382	0.199717	0.254697	2.24435
2012	900		100	1930375	13017.4	0.764871	2010		0.0518034	0.81			3.35116	0.198843	0.256497	2.25189
2013	900		112	1967176	13210.3	0.764871	2010		0.0569344	0.723214			3.28898	0.198734	0.258862	2.14317
2014	900		103	2005679	13367.8	0.764871	2010		0.0513542	0.669903			3.20041	0.199321	0.260241	2.20225
2015	900		100	2046894	13722.9	0.764871	2010		0.0488545	0.74			3.09982	0.200155	0.261372	2.18477
2016	900		124	2092105	13917.2	0.764871	2010		0.0592704	0.766129			2.94153	0.201349	0.262509	2.10267
2017	900		127	2136090	13982.8	0.764871	2010		0.0594544	0.944882				0.201977	0.263728	2.02473
2018	900		120	2172727	13994.9	0.764871	2010		0.0552301	0.783333				0.201877	0.264751	1.90176
2019	900		161	2209617	14087.1	0.764871	2010		0.0728633	0.720497				0.201062	0.265896	1.87137
2020	900		201	2247080	14248.4	0.764871	2020		0.0894494	0.641791				0.199693	0.266702	1.85841
1960	1001	3	3	40303	7789.24	0.860722	1960	0.0744361	0.0744361		1000	1		0.24229	0.0128278	0.0744361
1961	1001	2	2	40952.6	8176.64	0.860722	1960	0.048837	0.048837		1000	1		0.251076	0.0122581	0.097674
1962	1001	1	0	41602.1	8528.1	0.860722	1960	0.0240372	0		0	0.5		0.259589	0.0117061	0.0721117
1963	1001	3	0	42251.7	8899.39	0.860722	1960	0.0710031	0		0	0.5		0.26784	0.0111712	0.331348
1964	1001	1	1	42901.2	9233.59	0.860722	1960	0.0233094	0.0233094	1	1000	1		0.27584	0.0106524	0.186475
1965	1001	0	0	43550.8	9528.93	0.860722	1960	0	0			0.75		0.283603	0.0101491	0.183694
1966	1001	2	0	44200.3	9664.04	0.860722	1960	0.0452485	0		0	0.571429		0.291137	0.00966056	0.180994
1967	1001	1	0	44849.9	9820.39	0.860722	1960	0.0222966	0		0	0.25		0.298452	0.0091862	0.178373
1968	1001	2	1	45499.4	9825.32	0.860722	1960	0.0439566	0.0219783	1	500	0.333333		0.305559	0.00872538	0.197805
1969	1001	3	1	46149	9695.94	0.860722	1960	0.0650068	0.0216689	0	333.333	0.4		0.312466	0.00827754	0.0866758
1970	1001	2	0	48107	9529.92	0.860722	1970	0.041574	0		0	0.5		0.319288	0.00877211	0.166296
1971	1001	1	1	50068	9382.09	0.860722	1970	0.0199728	0.0199728	1	1000	0.555556		0.325557	0.00922745	0.179756
1972	1001	6	2	52079	9338.2	0.860722	1970	0.11521	0.0384032	1	333.333	0.666667		0.331247	0.00929357	0.710459
1973	1001	2	2	53949	9027.26	0.860722	1970	0.037072	0.037072	1	1000	0.875		0.335076	0.00943484	0.834121
1974	1001	2	3	56092	8347.97	0.860722	1970	0.0356557	0.0534836	1	1500	0.75		0.338908	0.00964487	0.909221
1975	1001	2	3	56772	7839.35	0.860722	1970	0.0352286	0.052843	1	1500	0.727273		0.342792	0.0101106	1.05686
1976	1001	4	4	57618	7595.48	0.860722	1970	0.0694227	0.0694227	0.75	1000	0.5		0.3455	0.0100837	1.09341
1977	1001	1	1	58703	7304.68	0.860722	1970	0.0170349	0.0170349	2	1000	0.8		0.341993	0.0103913	1.53314
1978	1001	2	2	58639	6945.51	0.860722	1970	0.034107	0.034107	1.5	1000	0.8		0.342195	0.010522	1.55187
1979	1001	5	7	59168	6378.44	0.860722	1970	0.0845051	0.118307	1.14286	1400	0.6		0.339001	0.0106476	1.48729
1980	1001	2	2	60184	5751.88	0.860722	1980	0.0332314	0.0332314	1	1000	0.875		0.334458	0.0109165	1.57849
1981	1001	2	3	61342	5764.67	0.860722	1980	0.0326041	0.0489061	0.666667	1500	1		0.335985	0.0114929	1.72802
1982	1001	3	6	62136	5948.88	0.860722	1980	0.0482812	0.0965624	1	2000	0.769231		0.335812	0.0118611	1.30359
1983	1001	2	2	62812	6264.52	0.860722	1980	0.031841	0.031841	1	1000	0.714286	1.49653	0.334936	0.0122747	1.67166
1984	1001	2	0	63469	6488.42	0.860722	1980	0.0315114	0		0	0.75	1.57557	0.33451	0.0126834	1.84342
1985	1001	0	1	63869	6734.55	0.860722	1980	0	0.015657	1		0.8	1.51873	0.334482	0.0130893	1.76925
1986	1001	1	2	64348	7070.16	0.860722	1980	0.0155405	0.031081	1	2000	0.833333	1.50743	0.332909	0.0135669	1.86486
1987	1001	1	1	64605	7264.47	0.860722	1980	0.0154787	0.0154787	1	1000	0.875	1.40856	0.330098	0.0139463	1.99675
1988	1001	1	1	64811	7405.17	0.860722	1980	0.0154295	0.0154295	1	1000	0.833333	1.35779	0.326179	0.014334	2.00583
1989	1001		1	65280	7478.61	0.860722	1980		0.0153186	1			1.17953	0.322089	0.0148437	2.00674
1990	1001		3	65790	7477.88	0.860722	1990		0.0455996	1			1.10959	0.318529	0.0154735	1.99118
1991	1001		2	67580	7603.28	0.860722	1990		0.0295946	1			1.00621	0.314649	0.0203759	2.11601
1992	1001		1	68928	7825.95	0.860722	1990		0.0145079	1			1.02281	0.312268	0.0200644	2.10364
1993	1001		1	70095	8021.94	0.860722	1990		0.0142664	0			1.04144	0.303089	0.0191312	2.05435
1994	1001		4	71756	8232.75	0.860722	1990		0.0557445	0.5			1.24728	0.298484	0.0198729	2.11829
1995	1001		2	72867	8416.94	0.860722	1990		0.0274473	1			1.19396	0.298064	0.0194464	2.0311
1996	1001		2	73867	8571.63	0.860722	1990		0.0270757	0.5			1.29286	0.29633	0.018953	2.04421
1997	1001		2	74816	8764.63	0.860722	1990		0.0267322	1			1.16285	0.294242	0.0188195	2.00492
1998	1001		1	75404	9009.36	0.860722	1990		0.0132619	1			1.09411	0.293022	0.0187523	2.06886
1999	1001		4	76829	9184.66	0.860722	1990		0.0520637	1			1.18445	0.292338	0.0220099	2.19969
2000	1001		3	77770	9245.76	0.860722	2000		0.0385753	0.666667			1.20869	0.291655	0.0234538	2.21165
2001	1001		2	79268	9255.21	0.860722	2000		0.0252309	0.5			1.27416	0.294785	0.0251173	2.08155
2002	1001		2	80217	9372.6	0.860722	2000		0.0249324	1			1.57074	0.300448	0.0255681	2.10679
2003	1001		4	80957	9415.11	0.860722	2000		0.0494089	1.5			1.85284	0.301036	0.0254703	2.21105
2004	1001		2	81456	9417.15	0.860722	2000		0.0245531	0.5			2.39393	0.303231	0.0252897	2.18523
2005	1001		5	82488	9346.59	0.860722	2000		0.0606149	0.6			2.29124	0.304481	0.025337	2.19426
2006	1001		2	83911	9292.11	0.860722	2000		0.0238348	1			2.10938	0.307326	0.0262302	2.1213
2007	1001		0	84926	9255.55	0.860722	2000		0				2.09594	0.308728	0.0257518	2.19014
2008	1001		2	86510	9131.14	0.860722	2000		0.0231187	1			2.1038	0.310172	0.0256733	2.26563
2009	1001		3	86834	9376.56	0.860722	2000		0.0345487	0.333333			2.14202	0.310742	0.0252205	2.29173
2010	1001		3	87056	9430.98	0.860722	2010		0.0344606	1.33333			2.17102	0.30995	0.025788	2.34332
2011	1001		0	87634	9391.49	0.860722	2010		0				2.04259	0.310085	0.025538	2.30504
2012	1001		3	87860	9444.24	0.860722	2010		0.0341452	1			2.50398	0.309857	0.026087	2.29911
2013	1001		4	88003	9550.9	0.860722	2010		0.045453	1			2.61355	0.305455	0.0269423	2.2272
2014	1001		0	88021	9635.54	0.860722	2010		0				2.6471	0.302405	0.0270163	2.26082
2015	1001		2	88474	9864.14	0.860722	2010		0.0226055	1			2.8709	0.30054	0.0273866	2.27185
2016	1001		0	89408	9981.35	0.860722	2010		0				2.95276	0.300197	0.0276373	2.27049
2017	1001		1	90383	10011	0.860722	2010		0.011064	1				0.297058	0.0278592	2.15749
2018	1001		1	91473	10000.1	0.860722	2010		0.0109322	1				0.29436	0.0281395	2.23017
2019	1001		5	91540	10043	0.860722	2010		0.0546209	0.6				0.288409	0.0281735	2.27223
2020	1001		2	91861	10138	0.860722	2020		0.021772	0.5				0.283744	0.0284125	2.36226
1960	1002	5	18	107357	7789.24	3.69556	1960	0.0465736	0.167665		3600	1		0.216195	0.0488743	0.214238
1961	1002	6	4	108212	8176.64	3.69556	1960	0.0554469	0.0369646		666.667	0.857143		0.217834	0.04928	0.1571
1962	1002	10	8	109066	8528.1	3.69556	1960	0.0916873	0.0733499		800	0.714286		0.219449	0.0496792	0.311737
1963	1002	6	2	109921	8899.39	3.69556	1960	0.0545847	0.0181949		333.333	0.833333		0.221038	0.0500723	0.3548
1964	1002	7	3	110776	9233.59	3.69556	1960	0.0631908	0.0270818	1	428.571	0.909091		0.222602	0.0504593	0.243736
1965	1002	11	4	111630	9528.93	3.69556	1960	0.0985395	0.0358326	0.5	363.636	0.692308		0.224143	0.0508404	0.358326
1966	1002	12	5	112485	9664.04	3.69556	1960	0.106681	0.0444504	0.8	416.667	0.666667		0.22566	0.0512157	0.248922
1967	1002	10	5	113340	9820.39	3.69556	1960	0.0882304	0.0441152	0.6	500	0.9		0.227154	0.0515854	0.538205
1968	1002	5	3	114194	9825.32	3.69556	1960	0.043785	0.026271	1	600	0.666667		0.228626	0.0519495	0.534177
1969	1002	12	5	115049	9695.94	3.69556	1960	0.104303	0.0434597	1	416.667	0.666667		0.230076	0.0523081	0.573669
1970	1002	9	4	117766	9529.92	3.69556	1970	0.0764227	0.0339657	1	444.444	0.916667		0.234346	0.0521288	0.611382
1971	1002	10	2	120486	9570.06	3.69556	1970	0.0829972	0.0165994	1	200	0.636364		0.238434	0.0518732	0.622479
1972	1002	16	11	123139	9700.35	3.69556	1970	0.129934	0.0893299	1	687.5	0.5		0.242774	0.0519169	0.917662
1973	1002	15	15	126426	9537.14	3.69556	1970	0.118646	0.118646	1.06667	1000	0.684211		0.244926	0.051896	1.02827
1974	1002	12	10	127778	8953.82	3.69556	1970	0.0939129	0.0782607	1	833.333	0.944444		0.247335	0.0516208	1.04869
1975	1002	9	3	129809	8534.21	3.69556	1970	0.0693326	0.0231109	1.33333	333.333	0.714286		0.249821	0.0512291	1.20947
1976	1002	10	7	131024	8381.33	3.69556	1970	0.0763219	0.0534253	1	700	0.8		0.253526	0.0506548	1.26694
1977	1002	11	11	131643	8163.41	3.69556	1970	0.0835593	0.0835593	0.909091	1000	0.8		0.251202	0.050485	1.33695
1978	1002	6	7	133127	7861.31	3.69556	1970	0.0450697	0.0525814	1	1166.67	0.666667		0.250242	0.0503654	1.32956
1979	1002	9	6	134884	7309.78	3.69556	1970	0.066724	0.0444827	1	666.667	0.545455		0.249214	0.0503321	1.31965
1980	1002	10	8	137309	6659.12	3.69556	1980	0.0728284	0.0582628	1	800	0.8		0.248265	0.050776	1.30363
1981	1002	15	13	137975	6636.55	3.69556	1980	0.108715	0.09422	0.846154	866.667	0.777778		0.247632	0.0504439	1.25385
1982	1002	11	10	138865	6818.68	3.69556	1980	0.0792136	0.0720124	1.2	909.091	0.705882		0.245879	0.0502142	1.181
1983	1002	8	6	138175	7154.45	3.69556	1980	0.0578976	0.0434232	0.833333	750	0.8	1.57047	0.24427	0.0498788	1.2448
1984	1002	11	8	139186	7383.6	3.69556	1980	0.0790309	0.057477	1.125	727.273	0.75	1.55906	0.24279	0.0495165	1.22857
1985	1002	9	9	140010	7638.14	3.69556	1980	0.0642811	0.0642811	0.888889	1000	0.583333	1.78559	0.241568	0.0491179	1.20706
1986	1002	10	6	139977	7997.18	3.69556	1980	0.0714403	0.0428642	0.833333	600	0.777778	2.01462	0.239425	0.0487366	1.25021
1987	1002	8	6	140198	8195.72	3.69556	1980	0.0570622	0.0427966	1.16667	750	0.823529	2.46223	0.235631	0.0485385	1.3053
1988	1002	10	9	140877	8333.94	3.69556	1980	0.0709839	0.0638855	1	900	0.666667	2.89898	0.230506	0.0484891	1.3132
1989	1002		10	141141	8392.35	3.69556	1980		0.0708511	0.8			3.34134	0.224463	0.0484055	1.43828
1990	1002		12	141744	8381.37	3.69556	1990		0.0846597	0.833333			3.773	0.2185	0.0481714	1.46038
1991	1002		5	143505	8472.23	3.69556	1990		0.034842	1			4.1671	0.212139	0.0481029	1.59576
1992	1002		3	145475	8644.57	3.69556	1990		0.0206221	0.333333			3.84348	0.207431	0.0482832	1.59478
1993	1002		5	147701	8799.69	3.69556	1990		0.0338522	0.4			3.52232	0.201894	0.0479144	1.63845
1994	1002		4	150394	8976.68	3.69556	1990		0.0265968	0.5			3.20073	0.199297	0.0489182	1.62241
1995	1002		10	153055	9114.46	3.69556	1990		0.065336	1			2.89112	0.197962	0.0500931	1.63993
1996	1002		7	155702	9224.86	3.69556	1990		0.0449577	0.857143			2.59232	0.196189	0.0501085	1.7405
1997	1002		8	158793	9382.5	3.69556	1990		0.0503801	1			2.29702	0.19504	0.0502478	1.63105
1998	1002		11	161206	9597.75	3.69556	1990		0.0682357	1			2.02145	0.193095	0.0496632	1.65006
1999	1002		3	163480	9741.19	3.69556	1990		0.0183509	0.666667			1.75557	0.190311	0.0491926	1.7311
2000	1002		6	165111	9763.99	3.69556	2000		0.0363392	0.833333			1.72005	0.188637	0.0493123	1.714
2001	1002		5	165970	9616.2	3.69556	2000		0.0301259	1.2			1.85576	0.185461	0.049274	1.71115
2002	1002		7	165848	9587.97	3.69556	2000		0.0422073	1.28571			1.87521	0.182679	0.0490328	1.75462
2003	1002		6	166205	9493.21	3.69556	2000		0.0361	1			1.91932	0.17843	0.0490418	1.6967
2004	1002		2	166416	9362.36	3.69556	2000		0.0120181	1.5			2.21733	0.178967	0.0490638	1.65849
2005	1002		9	166796	9167.71	3.69556	2000		0.0539581	0.888889			2.41613	0.178583	0.0497854	1.70867
2006	1002		4	167385	8990.22	3.69556	2000		0.023897	0.75			2.46139	0.178015	0.0502673	1.76838
2007	1002		7	168237	8846.59	3.69556	2000		0.041608	1.14286			2.57969	0.176537	0.0507261	1.71781
2008	1002		10	169312	8621.54	3.69556	2000		0.0590626	0.6			2.76413	0.175268	0.0510301	1.77188
2009	1002		6	169645	8754.95	3.69556	2000		0.035368	0.833333			2.66439	0.175089	0.051201	1.7625
2010	1002		9	168985	8713.97	3.69556	2010		0.0532592	0.777778			2.67479	0.174359	0.0517857	1.77531
2011	1002		2	168634	8732.17	3.69556	2010		0.01186	1.5			2.55583	0.175267	0.0520536	1.82051
2012	1002		4	167922	8833.88	3.69556	2010		0.0238206	1			2.63217	0.174504	0.0518276	1.86992
2013	1002		5	167203	8981.15	3.69556	2010		0.0299038	0.8			2.88272	0.174662	0.0521821	1.88394
2014	1002		11	167019	9108.2	3.69556	2010		0.0658608	0.909091			3.01163	0.176495	0.0527186	1.86805
2015	1002		4	166931	9367.4	3.69556	2010		0.023962	2.75			3.01322	0.178092	0.0526685	1.88701
2016	1002		8	166913	9517.33	3.69556	2010		0.0479292	0.75			3.16932	0.178021	0.0525483	1.93514
2017	1002		3	167933	9579.65	3.69556	2010		0.0178643	1.33333				0.178482	0.0537059	1.89957
2018	1002		6	168672	9606.09	3.69556	2010		0.035572	0.666667				0.177546	0.054852	1.87346
2019	1002		6	169195	9685.34	3.69556	2010		0.035462	1				0.175117	0.0550075	2.02134
2020	1002		4	169180	9814.5	3.69556	2020		0.0236435	0.5				0.172225	0.0544391	1.98605
1960	1100	17	16	200894	7789.24	4.40413	1960	0.0846217	0.079644		941.176	0.777778		0.221585	0.11177	0.627196
1961	1100	16	14	204726	8176.64	4.40413	1960	0.0781532	0.068384		875	0.75		0.224061	0.111023	0.63011
1962	1100	9	7	208558	8528.1	4.40413	1960	0.0431534	0.0335637		777.778	0.72		0.226447	0.110302	0.575378
1963	1100	8	9	212391	8899.39	4.40413	1960	0.0376664	0.0423747		1125	0.678571		0.228747	0.109608	0.522622
1964	1100	13	11	216223	9233.59	4.40413	1960	0.0601231	0.0508734	1	846.154	0.782609		0.230965	0.108938	0.545733
1965	1100	10	4	220055	9528.93	4.40413	1960	0.0454432	0.0181773	0.5	400	0.625		0.233106	0.108292	0.372634
1966	1100	27	10	223887	9664.04	4.40413	1960	0.120596	0.0446653	0.8	370.37	0.428571		0.235173	0.107667	0.352856
1967	1100	23	16	227720	9820.39	4.40413	1960	0.101001	0.0702619	0.4375	695.652	0.826087		0.237171	0.107064	0.404006
1968	1100	19	15	231552	9825.32	4.40413	1960	0.0820551	0.0647803	0.866667	789.474	0.814815		0.239103	0.106481	0.49233
1969	1100	26	16	235384	9695.94	4.40413	1960	0.110458	0.067974	0.875	615.385	0.761905		0.240972	0.105916	0.399347
1970	1100	23	15	240484	9529.92	4.40413	1970	0.0956405	0.0623742	0.733333	652.174	0.857143		0.244232	0.105508	0.444936
1971	1100	22	5	245584	9745.1	4.40413	1970	0.0895824	0.0203596	1	227.273	0.782609		0.247357	0.105096	0.631149
1972	1100	36	10	252022	10037.5	4.40413	1970	0.142845	0.0396791	1	277.778	0.5625		0.250831	0.105034	1.11101
1973	1100	25	19	257267	10009.5	4.40413	1970	0.0971753	0.0738532	0.894737	760	0.884615		0.252081	0.104615	1.20497
1974	1100	26	27	261652	9518.25	4.40413	1970	0.0993686	0.10319	0.925926	1038.46	0.866667		0.253891	0.104306	1.23064
1975	1100	28	24	263371	9183.33	4.40413	1970	0.106314	0.0911262	1	857.143	0.555556		0.255563	0.104229	1.35171
1976	1100	22	24	263755	9118.72	4.40413	1970	0.0834107	0.0909935	0.833333	1090.91	0.631579		0.259021	0.103979	1.4104
1977	1100	19	20	267325	8971.71	4.40413	1970	0.0710745	0.0748153	0.9	1052.63	0.742857		0.256987	0.104143	1.54868
1978	1100	26	29	271707	8718.87	4.40413	1970	0.0956913	0.106733	1.06897	1115.38	0.736842		0.256063	0.10402	1.43537
1979	1100	23	22	276160	8171.49	4.40413	1970	0.0832851	0.079664	0.954545	956.522	0.851852		0.254827	0.104153	1.44844
1980	1100	31	29	281319	7501.55	4.40413	1980	0.110195	0.103086	0.896552	935.484	0.692308		0.253883	0.104948	1.49297
1981	1100	21	23	283648	7530.36	4.40413	1980	0.0740354	0.0810864	0.956522	1095.24	0.780488		0.253737	0.104439	1.50186
1982	1100	22	21	285875	7781.82	4.40413	1980	0.0769567	0.0734587	1	954.545	0.833333		0.252425	0.103776	1.51465
1983	1100	21	22	287258	8208.5	4.40413	1980	0.073105	0.0765862	0.954545	1047.62	0.846154	2.24537	0.251245	0.103057	1.48995
1984	1100	25	22	291494	8506.91	4.40413	1980	0.0857651	0.0754733	0.909091	880	0.821429	2.3088	0.250225	0.102421	1.50603
1985	1100	17	16	295482	8830.37	4.40413	1980	0.0575331	0.0541488	1.0625	941.176	0.825	2.54499	0.24942	0.101546	1.51617
1986	1100	24	22	297414	9277.13	4.40413	1980	0.0806956	0.073971	0.818182	916.667	0.702703	2.80753	0.247561	0.10093	1.57356
1987	1100	23	27	300890	9536.51	4.40413	1980	0.0764399	0.0897338	1	1173.91	0.794118	2.69401	0.244169	0.100638	1.57533
1988	1100	19	13	305008	9719.75	4.40413	1980	0.0622934	0.0426218	0.769231	684.211	0.813953	2.57764	0.239308	0.100529	1.58684
1989	1100		18	307331	9810.19	4.40413	1980		0.0585688	1.22222			2.47876	0.233527	0.100475	1.6204
1990	1100		32	311154	9818.86	4.40413	1990		0.102843	0.625			2.36989	0.227505	0.100564	1.65513
1991	1100		32	315932	9932.43	4.40413	1990		0.101288	1.1875			2.25681	0.220984	0.100373	1.70923
1992	1100		29	320051	10137.4	4.40413	1990		0.0906106	0.965517			2.35238	0.215394	0.100075	1.72473
1993	1100		16	325434	10322.9	4.40413	1990		0.0491651	0.75			2.43598	0.210086	0.0994948	1.76687
1994	1100		25	331208	10535.6	4.40413	1990		0.0754813	0.72			2.51389	0.206097	0.098651	1.77834
1995	1100		18	337974	10703.4	4.40413	1990		0.0532585	0.722222			2.58156	0.202829	0.097756	1.77528
1996	1100		25	345266	10843.4	4.40413	1990		0.0724079	0.88			2.64254	0.200191	0.0968876	1.84785
1997	1100		19	352565	11036.2	4.40413	1990		0.0538908	0.789474			2.70092	0.198051	0.0960163	1.89752
1998	1100		25	361197	11301.1	4.40413	1990		0.0692143	0.8			2.74676	0.195937	0.0952887	1.82449
1999	1100		13	369490	11481.3	4.40413	1990		0.0351836	1.07692			2.79304	0.193036	0.0944031	1.79166
2000	1100		22	377457	11517	4.40413	2000		0.0582848	0.772727			2.84536	0.191325	0.094061	1.80153
2001	1100		16	384563	11380.7	4.40413	2000		0.0416057	1.0625			2.74597	0.18664	0.0936232	1.85145
2002	1100		15	389280	11382	4.40413	2000		0.0385327	1			2.72298	0.182658	0.0931027	1.84443
2003	1100		16	393078	11303	4.40413	2000		0.0407044	0.9375			2.86457	0.179786	0.0932894	1.79354
2004	1100		19	398344	11184.1	4.40413	2000		0.0476975	0.736842			2.93716	0.177859	0.0931858	1.9556
2005	1100		23	405147	10985.5	4.40413	2000		0.0567695	0.608696			2.89031	0.177081	0.0932797	1.8882
2006	1100		17	414443	10811.5	4.40413	2000		0.0410189	1.17647			2.82548	0.177368	0.0935062	1.87239
2007	1100		21	422589	10674.7	4.40413	2000		0.0496937	0.666667			2.82307	0.176093	0.0932892	1.85996
2008	1100		27	429419	10434.7	4.40413	2000		0.0628757	0.851852			2.86201	0.176096	0.0938966	1.86997
2009	1100		19	432848	10625	4.40413	2000		0.0438953	0.947368			2.99643	0.176868	0.094435	1.88981
2010	1100		12	434803	10602.7	4.40413	2010		0.0275987	0.833333			3.01746	0.17637	0.0943324	1.90431
2011	1100		27	435067	10611.3	4.40413	2010		0.0620594	0.703704			3.12366	0.176157	0.0946728	1.92154
2012	1100		18	436488	10723.2	4.40413	2010		0.0412382	0.833333			2.97832	0.176369	0.0956086	1.92903
2013	1100		18	438768	10890.5	4.40413	2010		0.041024	0.888889			3.11782	0.177643	0.0959619	2.01473
2014	1100		15	440446	11036.2	4.40413	2010		0.0340564	0.933333			3.30801	0.178935	0.0964386	2.00252
2015	1100		16	443713	11345.6	4.40413	2010		0.0360593	0.75			3.43916	0.18084	0.0973174	1.94946
2016	1100		19	448066	11521	4.40413	2010		0.0424045	1.21053			3.24506	0.182375	0.098057	2.00417
2017	1100		23	452561	11592.7	4.40413	2010		0.0508219	0.73913				0.183633	0.0988861	1.94228
2018	1100		11	456267	11620.1	4.40413	2010		0.0241087	1.18182				0.183046	0.099959	1.91335
2019	1100		17	460921	11715.3	4.40413	2010		0.0368827	0.823529				0.182765	0.100796	1.98082
2020	1100		19	465618	11875.1	4.40413	2020		0.040806	0.578947				0.181204	0.101152	2.02741
1960	1201	3	2	22391	7789.24	0.923547	1960	0.133982	0.0893216		666.667	0.75		0.207271	0.0150954	0
1961	1201	0	2	22513.6	8176.64	0.923547	1960	0	0.0888354			0.75		0.208171	0.0155116	0
1962	1201	1	1	22636.1	8528.1	0.923547	1960	0.0441772	0.0441772		1000	1		0.209061	0.0159234	0
1963	1201	3	3	22758.7	8899.39	0.923547	1960	0.131818	0.131818		1000	1		0.209942	0.0163308	0.307575
1964	1201	1	1	22881.2	9233.59	0.923547	1960	0.043704	0.043704	1	1000	0.6		0.210813	0.0167338	0.21852
1965	1201	1	1	23003.8	9528.93	0.923547	1960	0.0434711	0.0434711	1	1000	1		0.211675	0.0171325	0
1966	1201	1	1	23126.3	9664.04	0.923547	1960	0.0432408	0.0432408	1	1000	0.75		0.212528	0.0175269	0
1967	1201	0	0	23248.9	9820.39	0.923547	1960	0	0			0.666667		0.213372	0.0179172	0.387115
1968	1201	2	2	23371.4	9825.32	0.923547	1960	0.0855745	0.0855745	1	1000	0		0.214207	0.0183034	0
1969	1201	0	0	23494	9695.94	0.923547	1960	0	0			0.5		0.215034	0.0186856	0
1970	1201	1	0	24304	9529.92	0.923547	1970	0.0411455	0		0	1		0.21947	0.0182686	0
1971	1201	2	0	25115	9599.96	0.923547	1970	0.0796337	0		0	1		0.223611	0.0178778	0.119451
1972	1201	4	1	25974	9756.83	0.923547	1970	0.154	0.0385	1	250			0.228344	0.0174405	0.308
1973	1201	1	1	26421	9613.72	0.923547	1970	0.0378487	0.0378487	1	1000	0.777778		0.229817	0.0166913	0.794822
1974	1201	3	4	26851	9044.67	0.923547	1970	0.111728	0.14897	0.25	1333.33	0.75		0.231947	0.0165357	0.819336
1975	1201	0	0	27577	8642.53	0.923547	1970	0	0			0.5		0.234434	0.0161729	0.87029
1976	1201	2	1	28106	8504.98	0.923547	1970	0.0711592	0.0355796	0	500	1		0.23447	0.015655	1.06739
1977	1201	1	1	28687	8302.68	0.923547	1970	0.034859	0.034859	1	1000	0.333333		0.229477	0.0155123	1.25492
1978	1201	0	1	29163	8010.43	0.923547	1970	0	0.03429	1		0.75		0.225251	0.0154991	1.40589
1979	1201	1	1	30368	7455.64	0.923547	1970	0.0329294	0.0329294	0	1000	0.8		0.22178	0.0148841	1.35011
1980	1201	1	1	30865	6799.03	0.923547	1980	0.0323992	0.0323992	1	1000	0.75		0.217107	0.0145796	1.32837
1981	1201	2	0	31620	6765.67	0.923547	1980	0.0632511	0		0	0.5		0.213567	0.0145161	1.2334
1982	1201	0	0	32361	6939.22	0.923547	1980	0	0			1		0.209542	0.0138438	1.35966
1983	1201	3	1	32817	7271.68	0.923547	1980	0.091416	0.030472	1	333.333	1	0.853216	0.205777	0.0138952	1.40171
1984	1201	2	1	33298	7496.46	0.923547	1980	0.0600637	0.0300318	0	500	0.833333	1.17124	0.202174	0.0136645	1.44153
1985	1201	1	2	33693	7745.9	0.923547	1980	0.0296798	0.0593595	0.5	2000	1	1.00911	0.199121	0.0129404	1.54335
1986	1201	2	1	33635	8102.58	0.923547	1980	0.0594619	0.0297309	0	500	1	1.15951	0.195838	0.0130816	1.57574
1987	1201	1	0	33886	8297.93	0.923547	1980	0.0295107	0		0	0.714286	1.13321	0.191023	0.0126601	1.77064
1988	1201	2	2	34293	8430.05	0.923547	1980	0.0583209	0.0583209	0.5	1000	0.75	1.07311	0.185694	0.0127431	1.95375
1989	1201		2	34718	8482.77	0.923547	1980		0.057607	0			1.1291	0.179388	0.0123855	2.10266
1990	1201		0	35344	8465.76	0.923547	1990		0				0.922363	0.173919	0.0119681	2.23517
1991	1201		2	35912	8728.21	0.923547	1990		0.0556917	1			0.835375	0.169832	0.0124471	2.22767
1992	1201		0	36561	9059.54	0.923547	1990		0				0.957304	0.165367	0.0109953	2.10607
1993	1201		1	37373	9365.68	0.923547	1990		0.0267573	0			1.09705	0.162149	0.010917	2.22085
1994	1201		0	38126	9687.57	0.923547	1990		0				1.20653	0.159629	0.0104391	2.12453
1995	1201		1	39536	9962.28	0.923547	1990		0.0252934	1			1.34055	0.158109	0.0103197	2.04877
1996	1201		2	40930	10201.9	0.923547	1990		0.0488639	1			1.17273	0.15805	0.0107012	2.12558
1997	1201		2	42013	10485.5	0.923547	1990		0.0476043	1			1.1187	0.158118	0.0104729	2.30881
1998	1201		2	42865	10829.3	0.923547	1990		0.0466581	1			1.30643	0.157075	0.0104281	2.23959
1999	1201		3	44050	11091.7	0.923547	1990		0.0681044	1			1.45289	0.155414	0.0105562	2.20204
2000	1201		4	45029	11207.9	0.923547	2000		0.0888316	1			1.59897	0.155478	0.0115481	2.28741
2001	1201		2	45725	11215.4	0.923547	2000		0.0437397	1			1.96829	0.156676	0.0130344	2.38382
2002	1201		0	46328	11352.8	0.923547	2000		0				1.92108	0.157335	0.0133613	2.24486
2003	1201		3	46939	11405.8	0.923547	2000		0.0639127	0.333333			1.95999	0.156735	0.0134004	2.27955
2004	1201		5	47424	11408	0.923547	2000		0.105432	1			2.1719	0.156039	0.0138537	2.29841
2005	1201		2	47988	11322.9	0.923547	2000		0.0416771	1			2.68817	0.156435	0.0142536	2.43811
2006	1201		2	48826	11250.5	0.923547	2000		0.0409618	0.5			2.70348	0.1576	0.0140294	2.66252
2007	1201		0	49470	11211.4	0.923547	2000		0				2.80978	0.156317	0.015282	2.24378
2008	1201		1	49967	11062	0.923547	2000		0.0200132	0			2.62173	0.156683	0.0149299	2.8819
2009	1201		0	50115	11368.7	0.923547	2000		0				2.73371	0.157897	0.0154046	2.95321
2010	1201		1	50235	11447.6	0.923547	2010		0.0199064	1			3.04569	0.157321	0.0165423	2.24943
2011	1201		0	50146	11320	0.923547	2010		0				2.45284	0.155885	0.01711	2.97132
2012	1201		2	50119	11307.8	0.923547	2010		0.039905	1.5			2.21473	0.154652	0.0181967	2.95297
2013	1201		0	49940	11361.3	0.923547	2010		0				2.32279	0.154826	0.0192431	3.02363
2014	1201		1	50008	11392.5	0.923547	2010		0.0199968	1			2.33963	0.154255	0.018597	3.07951
2015	1201		0	50341	11590.9	0.923547	2010		0				2.58239	0.155599	0.0183945	2.99954
2016	1201		2	50792	11654.5	0.923547	2010		0.0393763	1			2.63821	0.154375	0.0193534	2.97291
2017	1201		0	51170	11616.2	0.923547	2010		0					0.151808	0.0197186	2.95095
2018	1201		0	52079	11539	0.923547	2010		0					0.150867	0.0201233	2.99545
2019	1201		0	52845	11529.9	0.923547	2010		0					0.149626	0.0208913	1.70309
2020	1201		0	53267	11583.3	0.923547	2020		0					0.146995	0.0212139	2.59072
1960	1202	0	1	32599	7789.24	0.89948	1960	0	0.0306758			0.6		0.233995	0.0126077	0
1961	1202	1	1	33010.8	8176.64	0.89948	1960	0.0302931	0.0302931		1000	0.5		0.241039	0.0132785	0.181759
1962	1202	2	0	33422.6	8528.1	0.89948	1960	0.0598398	0		0	0.5		0.24791	0.0139327	0
1963	1202	2	1	33834.3	8899.39	0.89948	1960	0.0591116	0.0295558		500	0.666667		0.254613	0.014571	0
1964	1202	1	1	34246.1	9233.59	0.89948	1960	0.0292004	0.0292004	1	1000	1		0.261155	0.0151939	0.116802
1965	1202	3	0	34657.9	9528.93	0.89948	1960	0.0865604	0		0	0.5		0.267542	0.0158021	0
1966	1202	1	0	35069.7	9664.04	0.89948	1960	0.0285147	0		0	1		0.273779	0.0163959	0
1967	1202	4	3	35481.4	9820.39	0.89948	1960	0.112735	0.0845512	0.333333	750	1		0.279871	0.016976	0.140919
1968	1202	2	2	35893.2	9825.32	0.89948	1960	0.0557208	0.0557208	1	1000	1		0.285823	0.0175428	0.195023
1969	1202	7	0	36305	9695.94	0.89948	1960	0.192811	0		0	0.75		0.29164	0.0180967	0.192811
1970	1202	2	4	37197	9529.92	0.89948	1970	0.0537678	0.107536	0.75	2000	1		0.295669	0.0175552	0.295723
1971	1202	4	1	38089	9381.22	0.89948	1970	0.105017	0.0262543	0	250	1		0.299509	0.0170653	0.36756
1972	1202	12	8	39086	9334.53	0.89948	1970	0.307015	0.204677	0.5	666.667	0.666667		0.303613	0.0167323	0.409354
1973	1202	4	1	39479	9022.52	0.89948	1970	0.10132	0.0253299	1	250	0.875		0.305935	0.0161605	0.658578
1974	1202	4	4	40289	8334.94	0.89948	1970	0.0992827	0.0992827	1	1000	0.75		0.303904	0.0157859	0.595696
1975	1202	10	11	40885	7820.53	0.89948	1970	0.244588	0.269047	0.727273	1100	0.6		0.302042	0.0153357	0.85606
1976	1202	5	6	41384	7571.18	0.89948	1970	0.12082	0.144984	1.33333	1200	1		0.307607	0.0149816	0.79741
1977	1202	6	3	42136	7278.09	0.89948	1970	0.142396	0.071198	0.666667	500	0.9		0.304917	0.0149279	1.21037
1978	1202	4	2	41877	6916.21	0.89948	1970	0.0955178	0.0477589	1	500	0.857143		0.302242	0.0146859	1.14621
1979	1202	3	1	42483	6353.77	0.89948	1970	0.0706165	0.0235388	1	333.333	0.555556		0.300049	0.0142881	1.48295
1980	1202	3	2	43403	5728.39	0.89948	1980	0.0691196	0.0460798	1	666.667	1		0.300901	0.0145382	1.54367
1981	1202	6	3	43858	5746.58	0.89948	1980	0.136805	0.0684026	1	500	1		0.2999	0.0144785	1.71006
1982	1202	5	2	44222	5933.25	0.89948	1980	0.113066	0.0452264	1	400	0.875		0.296866	0.0144046	1.46986
1983	1202	5	1	44487	6253.57	0.89948	1980	0.112392	0.0224785	1	200	0.666667	0.989053	0.294086	0.0142514	1.75332
1984	1202	2	1	44890	6478.37	0.89948	1980	0.0445534	0.0222767	0	500	1	1.29205	0.29129	0.0140343	1.73758
1985	1202	5	2	44824	6723.4	0.89948	1980	0.111547	0.044619	1	400	0.857143	1.42781	0.288997	0.0140773	1.67321
1986	1202	2	2	44498	7054.35	0.89948	1980	0.0449458	0.0449458	1	1000	0.75	1.73041	0.285316	0.014068	1.64052
1987	1202	3	1	44701	7251.6	0.89948	1980	0.0671126	0.0223709	1	333.333	0.333333	2.06707	0.281202	0.0139818	1.78967
1988	1202	3	0	44583	7392.85	0.89948	1980	0.0672902	0		0	0.75	2.41796	0.27598	0.0139964	1.83927
1989	1202		3	45212	7454.43	0.89948	1980		0.0663541	1			2.72494	0.269287	0.0137795	1.92427
1990	1202		0	45423	7457.65	0.89948	1990		0				3.05132	0.263457	0.0136495	1.89331
1991	1202		3	46379	7638.41	0.89948	1990		0.0646844	0.666667			3.32047	0.259773	0.0144462	1.94053
1992	1202		1	47118	7887.01	0.89948	1990		0.0212233	1			3.09584	0.258457	0.0142833	2.07988
1993	1202		0	47724	8113.71	0.89948	1990		0				2.88639	0.254023	0.01406	2.32587
1994	1202		1	48879	8362.88	0.89948	1990		0.0204587	1			2.65206	0.252951	0.0141779	2.53688
1995	1202		1	49869	8570.14	0.89948	1990		0.0200525	1			2.43638	0.250296	0.014117	2.46646
1996	1202		1	50890	8745.83	0.89948	1990		0.0196502	1			2.22775	0.248693	0.0146001	2.06327
1997	1202		1	51641	8962.29	0.89948	1990		0.0193645	1			2.03811	0.245406	0.014504	2.18818
1998	1202		2	52330	9234.09	0.89948	1990		0.038219	0.5			1.85611	0.241334	0.0144277	2.10204
1999	1202		2	53148	9433.21	0.89948	1990		0.0376308	0.5			1.67457	0.237939	0.0146384	2.18258
2000	1202		3	54338	9515.39	0.89948	2000		0.05521	0			1.60109	0.236225	0.0154772	2.09798
2001	1202		1	54969	9442.17	0.89948	2000		0.0181921	2			1.8374	0.23606	0.0165184	2.0739
2002	1202		0	55911	9479.35	0.89948	2000		0				2.19992	0.238522	0.0164368	2.27147
2003	1202		1	57132	9454.3	0.89948	2000		0.0175033	1			2.0829	0.241773	0.0170482	2.53798
2004	1202		0	58177	9384.45	0.89948	2000		0				1.83921	0.246489	0.0172749	2.28613
2005	1202		4	58956	9243.84	0.89948	2000		0.0678472	0.75			1.78099	0.248083	0.0166565	2.32377
2006	1202		3	60383	9118.35	0.89948	2000		0.0496829	0.333333			1.78858	0.251296	0.0168756	2.33509
2007	1202		1	60806	9022.25	0.89948	2000		0.0164457	2			2.03927	0.245831	0.0165444	2.28596
2008	1202		1	61608	8839.27	0.89948	2000		0.0162317	0			2.12635	0.245455	0.0160693	2.27243
2009	1202		1	62538	9025.01	0.89948	2000		0.0159903	0			2.25463	0.247194	0.0160382	2.54245
2010	1202		4	63248	9027.49	0.89948	2010		0.0632431	0			2.10283	0.245114	0.0178978	2.57716
2011	1202		4	63070	8988.98	0.89948	2010		0.0634216	0.5			2.07706	0.242112	0.0179483	2.77469
2012	1202		3	63418	9042.16	0.89948	2010		0.0473052	0.333333			2.22334	0.24102	0.0188117	2.85408
2013	1202		5	63723	9142.54	0.89948	2010		0.0784646	0.8			2.38532	0.2412	0.0194749	3.02873
2014	1202		0	63815	9222.26	0.89948	2010		0				2.06848	0.238439	0.0202147	3.0087
2015	1202		4	64264	9438.31	0.89948	2010		0.0622432	0.75			2.41193	0.240337	0.0217229	2.90987
2016	1202		1	65374	9549.64	0.89948	2010		0.0152966	0			2.52394	0.245097	0.0229143	2.93695
2017	1202		0	66017	9570.59	0.89948	2010		0					0.242619	0.0225548	2.90834
2018	1202		3	66289	9557.09	0.89948	2010		0.0452564	0.333333				0.241382	0.0231713	3.16795
2019	1202		2	66518	9596.94	0.89948	2010		0.030067	1				0.23789	0.0236327	3.02174
2020	1202		4	66686	9688.39	0.89948	2020		0.0599826	0.5				0.235642	0.0236481	2.29433
1960	1203	24	17	239537	7789.24	1.16532	1960	0.100193	0.0709702		708.333	0.678571		0.200992	0.074477	0.605334
1961	1203	16	23	242007	8176.64	1.16532	1960	0.0661138	0.0950385		1437.5	0.695652		0.203417	0.0731622	0.628081
1962	1203	21	18	244477	8528.1	1.16532	1960	0.0858976	0.0736265		857.143	0.565217		0.205793	0.071874	0.589012
1963	1203	14	8	246947	8899.39	1.16532	1960	0.0566923	0.0323956		571.429	0.666667		0.208121	0.0706115	0.554774
1964	1203	20	15	249417	9233.59	1.16532	1960	0.0801869	0.0601401	1	750	0.666667		0.210404	0.0693741	0.561308
1965	1203	14	9	251888	9528.93	1.16532	1960	0.0555804	0.0357302	1	642.857	0.714286		0.212641	0.0681609	0.790035
1966	1203	31	17	254358	9664.04	1.16532	1960	0.121876	0.066835	0.941176	548.387	0.6		0.214835	0.0669713	0.605447
1967	1203	19	12	256828	9820.39	1.16532	1960	0.0739795	0.0467239	0.416667	631.579	0.757576		0.216987	0.0658046	0.603517
1968	1203	17	13	259298	9825.32	1.16532	1960	0.0655617	0.0501354	0.692308	764.706	0.8		0.219098	0.0646601	0.867728
1969	1203	19	14	261768	9695.94	1.16532	1960	0.0725834	0.0534825	0.857143	736.842	0.727273		0.221169	0.0635372	0.664711
1970	1203	27	17	266429	9529.92	1.16532	1970	0.10134	0.0638069	1	629.63	0.78125		0.224799	0.0629811	0.690616
1971	1203	24	19	271093	9739.25	1.16532	1970	0.0885305	0.0700866	0.947368	791.667	0.605263		0.228302	0.0624288	1.10294
1972	1203	12	17	273421	10027.3	1.16532	1970	0.0438884	0.0621752	0.882353	1416.67	0.857143		0.231763	0.0618789	1.10452
1973	1203	40	35	277909	9997.77	1.16532	1970	0.143932	0.125941	0.942857	875	0.714286		0.233425	0.0615345	1.32058
1974	1203	31	25	282169	9506.2	1.16532	1970	0.109863	0.0885994	0.96	806.452	0.8		0.235703	0.061006	1.37861
1975	1203	34	23	286503	9170.18	1.16532	1970	0.118672	0.0802784	0.869565	676.471	0.846154		0.237977	0.0603973	1.40662
1976	1203	31	21	289028	9106.35	1.16532	1970	0.107256	0.0726573	0.952381	677.419	0.716981		0.241596	0.060008	1.33551
1977	1203	26	25	293290	8961.73	1.16532	1970	0.0886495	0.0852399	0.84	961.538	0.754717		0.239851	0.0598316	1.48658
1978	1203	33	27	298506	8710.65	1.16532	1970	0.110551	0.0904504	0.740741	818.182	0.714286		0.239208	0.0593321	1.48071
1979	1203	23	20	302863	8166.68	1.16532	1970	0.0759419	0.0660365	0.8	869.565	0.771429		0.238177	0.0591224	1.42639
1980	1203	23	23	307217	7496.39	1.16532	1980	0.0748656	0.0748656	0.913043	1000	0.666667		0.236927	0.0593327	1.50708
1981	1203	26	21	309752	7526.64	1.16532	1980	0.0839381	0.0677962	1	807.692	0.6875		0.235237	0.0587987	1.51089
1982	1203	22	21	313171	7782.47	1.16532	1980	0.0702492	0.067056	0.904762	954.545	0.788462		0.232544	0.0583834	1.51355
1983	1203	19	7	314094	8210.6	1.16532	1980	0.0604914	0.0222863	1.28571	368.421	0.68	2.90996	0.229976	0.0579094	1.49637
1984	1203	23	15	318144	8512	1.16532	1980	0.0722943	0.0471485	0.866667	652.174	0.65	2.85091	0.227661	0.0573105	1.56533
1985	1203	23	16	321533	8840.25	1.16532	1980	0.0715323	0.0497616	0.9375	695.652	0.64	3.03235	0.225625	0.0568153	1.61725
1986	1203	22	20	324451	9286.86	1.16532	1980	0.0678068	0.0616426	0.85	909.091	0.614035	3.00199	0.222742	0.0563721	1.67051
1987	1203	28	19	325634	9549.93	1.16532	1980	0.0859861	0.0583477	0.736842	678.571	0.679245	2.81543	0.218402	0.0561397	1.62759
1988	1203	17	17	328249	9737.77	1.16532	1980	0.05179	0.05179	1	1000	0.645161	2.61874	0.212753	0.055988	1.6786
1989	1203		18	331091	9831.72	1.16532	1980		0.0543657	0.777778			2.4235	0.206345	0.0560058	1.66722
1990	1203		19	335049	9842.22	1.16532	1990		0.0567081	1.15789			2.22415	0.200436	0.0559829	1.64155
1991	1203		22	340928	9977.54	1.16532	1990		0.0645298	0.863636			2.01802	0.195604	0.0559004	1.57805
1992	1203		16	347354	10202.5	1.16532	1990		0.0460625	1			2.18115	0.191842	0.05575	1.75613
1993	1203		16	354901	10410.1	1.16532	1990		0.045083	0.625			2.33093	0.188196	0.0556578	1.69061
1994	1203		24	361979	10640.3	1.16532	1990		0.0663022	0.875			2.47769	0.185842	0.0552712	1.71281
1995	1203		19	369043	10822.3	1.16532	1990		0.0514845	0.736842			2.61894	0.183748	0.05485	1.83718
1996	1203		13	375741	10972.4	1.16532	1990		0.0345983	0.923077			2.75756	0.182128	0.0543273	1.94283
1997	1203		13	382277	11178.2	1.16532	1990		0.0340068	0.846154			2.89254	0.180678	0.0539059	1.98547
1998	1203		12	388762	11450.8	1.16532	1990		0.0308672	0.916667			3.02337	0.179735	0.0534286	1.97807
1999	1203		19	394319	11639	1.16532	1990		0.0481843	1.05263			3.15734	0.177478	0.0529698	1.99077
2000	1203		12	400031	11681.4	1.16532	2000		0.0299977	0.75			3.24725	0.176466	0.0527734	2.00234
2001	1203		8	404523	11640	1.16532	2000		0.0197764	0.75			3.32243	0.174712	0.0523036	1.99247
2002	1203		27	409827	11737.7	1.16532	2000		0.0658815	0.888889			3.43316	0.173888	0.0521244	2.00572
2003	1203		14	415251	11749.2	1.16532	2000		0.0337145	1.07143			3.5328	0.172496	0.0517278	1.99157
2004	1203		10	421130	11709.8	1.16532	2000		0.0237456	0.8			3.63071	0.173165	0.0510745	2.0255
2005	1203		14	427318	11583.8	1.16532	2000		0.0327625	0.857143			3.77003	0.17336	0.0512171	1.96809
2006	1203		11	436015	11472.1	1.16532	2000		0.0252285	0.909091			3.89895	0.174198	0.0507574	2.07103
2007	1203		25	443903	11397.1	1.16532	2000		0.0563186	0.68			3.99412	0.173153	0.0503601	2.07252
2008	1203		9	450000	11208.9	1.16532	2000		0.02	1			4.04667	0.172922	0.0502844	2.09111
2009	1203		12	454866	11482.8	1.16532	2000		0.0263814	1.08333			3.9682	0.172064	0.0500323	2.06434
2010	1203		9	458452	11527.7	1.16532	2010		0.0196313	0.888889			3.78229	0.171248	0.0501776	2.0482
2011	1203		13	461032	11503.9	1.16532	2010		0.0281976	1			3.80017	0.170522	0.0503674	2.02806
2012	1203		20	464000	11592.9	1.16532	2010		0.0431034	0.9			3.70474	0.169841	0.0508211	2.07112
2013	1203		22	468925	11742.6	1.16532	2010		0.0469158	0.954545			3.73621	0.170533	0.0508482	2.10908
2014	1203		13	472983	11868	1.16532	2010		0.0274851	0.923077			3.74009	0.169966	0.0509828	2.11847
2015	1203		14	478187	12166.7	1.16532	2010		0.0292772	1			3.67429	0.169881	0.0511913	2.07659
2016	1203		22	484261	12322.3	1.16532	2010		0.04543	0.818182			3.32672	0.169729	0.0511955	2.06913
2017	1203		17	489421	12365.3	1.16532	2010		0.0347349	0.529412				0.168783	0.0512667	2.05345
2018	1203		17	494294	12363.5	1.16532	2010		0.0343925	0.411765				0.168161	0.0509616	2.0332
2019	1203		12	497814	12433	1.16532	2010		0.0241054	0.75				0.166669	0.0511054	2.05699
2020	1203		21	501132	12565.6	1.16532	2020		0.0419051	0.714286				0.16444	0.0508289	1.96355
1960	1204	1	0	32909	7789.24	2.71169	1960	0.0303868	0		0	0.75		0.206904	0.0111824	0
1961	1204	2	1	32821.6	8176.64	2.71169	1960	0.0609356	0.0304678		500	1		0.208396	0.011334	0.0609356
1962	1204	7	3	32734.1	8528.1	2.71169	1960	0.213844	0.0916475		428.571	1		0.209897	0.0114865	0.122197
1963	1204	3	1	32646.7	8899.39	2.71169	1960	0.091893	0.030631		333.333	1		0.211405	0.0116398	0.061262
1964	1204	2	1	32559.2	9233.59	2.71169	1960	0.0614265	0.0307133	1	500	1		0.212921	0.0117939	0.0614265
1965	1204	1	1	32471.8	9528.93	2.71169	1960	0.030796	0.030796	0	1000	1		0.214446	0.0119488	0.0615919
1966	1204	4	3	32384.3	9664.04	2.71169	1960	0.123517	0.0926374	0.333333	750			0.215979	0.0121046	0.0617583
1967	1204	2	1	32296.9	9820.39	2.71169	1960	0.0619255	0.0309627	0	500	0.75		0.21752	0.0122612	0.0619255
1968	1204	3	0	32209.4	9825.32	2.71169	1960	0.0931404	0		0	1		0.21907	0.0124187	0
1969	1204	4	0	32122	9695.94	2.71169	1960	0.124525	0		0	1		0.220628	0.012577	0
1970	1204	0	0	33118	9529.92	2.71169	1970	0	0			0.5		0.224712	0.01238	0
1971	1204	6	0	34118	9347.17	2.71169	1970	0.17586	0		0	0.5		0.22853	0.012193	0
1972	1204	6	0	34583	9265.1	2.71169	1970	0.173496	0		0	0		0.231675	0.0122893	0.260243
1973	1204	2	2	35174	8920.74	2.71169	1970	0.0568602	0.0568602	0.5	1000	0.666667		0.232899	0.0120259	0.796043
1974	1204	5	2	35772	8211.51	2.71169	1970	0.139774	0.0559097	0.5	400	1		0.235156	0.011741	0.81069
1975	1204	5	2	36867	7685.64	2.71169	1970	0.135623	0.0542491	0	400	0.8		0.237285	0.0116907	0.813736
1976	1204	2	0	37792	7418.39	2.71169	1970	0.0529213	0		0	0.5		0.238966	0.0112458	0.820279
1977	1204	2	2	38286	7112.08	2.71169	1970	0.0522384	0.0522384	1	1000	0.833333		0.234838	0.0112835	1.07089
1978	1204	3	2	38801	6746.69	2.71169	1970	0.0773176	0.0515451	1.5	666.667	1		0.230999	0.0112111	0.927811
1979	1204	1	1	39497	6182.17	2.71169	1970	0.0253184	0.0253184	1	1000	1		0.227764	0.0110894	0.93678
1980	1204	2	1	40812	5553.9	2.71169	1980	0.0490052	0.0245026	1	500	0.666667		0.225277	0.0107321	1.22513
1981	1204	3	1	41583	5622.8	2.71169	1980	0.0721449	0.0240483	2	333.333	0.833333		0.222759	0.010461	0.913835
1982	1204	0	0	42078	5850.01	2.71169	1980	0	0			0.9		0.219782	0.0102904	0.855554
1983	1204	6	6	42349	6205.38	2.71169	1980	0.14168	0.14168	0.833333	1000	0.333333	1.6057	0.216463	0.0101537	0.873692
1984	1204	4	1	42925	6462.53	2.71169	1980	0.0931858	0.0232964	1	250	0.75	1.56086	0.213559	0.00992429	0.908561
1985	1204	4	2	43247	6737.1	2.71169	1980	0.092492	0.046246	1	500	0.833333	1.75735	0.211252	0.0100585	1.04053
1986	1204	4	1	43831	7106.24	2.71169	1980	0.0912596	0.0228149	1	250	0.7	1.57423	0.208574	0.00992448	1.00386
1987	1204	1	0	44727	7330.29	2.71169	1980	0.0223579	0		0	1	1.63212	0.204619	0.00956916	1.05082
1988	1204	2	1	45347	7494.8	2.71169	1980	0.0441044	0.0220522	0	500	1	1.67597	0.199572	0.00935012	1.0585
1989	1204		4	45729	7591.89	2.71169	1980		0.0874718	0.25			1.6401	0.194034	0.00931575	1.0934
1990	1204		2	46240	7620.11	2.71169	1990		0.0432526	0			1.49221	0.189057	0.00927768	1.12457
1991	1204		2	46905	7857.98	2.71169	1990		0.0426394	1			1.47106	0.183051	0.00935934	1.25786
1992	1204		3	47748	8161.87	2.71169	1990		0.0628299	0.333333			1.42414	0.178081	0.00900561	1.21471
1993	1204		1	48863	8437.95	2.71169	1990		0.0204654	0			1.49397	0.174222	0.00939361	1.35072
1994	1204		2	50214	8724.86	2.71169	1990		0.0398295	1			1.69276	0.170092	0.00955909	1.33429
1995	1204		1	51933	8976.83	2.71169	1990		0.0192556	1			1.82928	0.167447	0.00918491	1.27087
1996	1204		5	53359	9197.79	2.71169	1990		0.0937049	0.8			1.81788	0.165033	0.00895819	1.21816
1997	1204		3	55147	9458.88	2.71169	1990		0.0544001	1			1.86774	0.162783	0.00897601	1.2512
1998	1204		2	56963	9772.85	2.71169	1990		0.0351105	1			1.75553	0.160789	0.00891807	1.26398
1999	1204		0	58598	10010	2.71169	1990		0				1.8772	0.157821	0.00914707	1.27991
2000	1204		1	59927	10118.4	2.71169	2000		0.016687	1			2.18599	0.155739	0.0104127	1.43508
2001	1204		1	61036	10091.4	2.71169	2000		0.0163838	0			2.34288	0.153631	0.0109444	1.3107
2002	1204		4	62038	10183.7	2.71169	2000		0.0644766	0.5			2.48235	0.148909	0.0107998	1.25729
2003	1204		7	63421	10202.3	2.71169	2000		0.110374	1			2.39668	0.146655	0.0106274	1.32448
2004	1204		4	64491	10171.4	2.71169	2000		0.0620242	0.5			2.44995	0.146346	0.0106371	1.47307
2005	1204		3	65706	10065.7	2.71169	2000		0.0456579	0.666667			2.55684	0.143046	0.0103644	1.43062
2006	1204		1	67725	9969.82	2.71169	2000		0.0147656	1			2.7021	0.144171	0.0108822	1.35843
2007	1204		2	69146	9908.34	2.71169	2000		0.0289243	1			3.42753	0.14452	0.0107743	1.34498
2008	1204		0	69807	9748.45	2.71169	2000		0				3.60995	0.142335	0.0105004	1.33224
2009	1204		0	69700	9990.55	2.71169	2000		0				3.68723	0.141406	0.0104735	1.75036
2010	1204		0	69959	10030.9	2.71169	2010		0				3.6164	0.140096	0.0117497	1.78676
2011	1204		3	69711	9996.61	2.71169	2010		0.0430348	0			3.5432	0.14038	0.012767	1.66401
2012	1204		3	69606	10064.5	2.71169	2010		0.0430997	0.333333			3.13191	0.141367	0.0128868	1.78146
2013	1204		7	69969	10183.1	2.71169	2010		0.100044	1			3.07279	0.142635	0.0135631	1.68646
2014	1204		2	70534	10285.2	2.71169	2010		0.0283551	0.5			2.83551	0.145221	0.0143335	1.74384
2015	1204		7	71007	10536.1	2.71169	2010		0.0985818	0.857143			3.05604	0.145972	0.0146605	1.84489
2016	1204		3	72725	10660.2	2.71169	2010		0.0412513	0.333333			2.84634	0.146318	0.0153317	1.85631
2017	1204		0	73996	10700.6	2.71169	2010		0					0.145467	0.0162576	1.75685
2018	1204		7	75379	10692.6	2.71169	2010		0.0928641	0.428571				0.146579	0.0166625	1.84401
2019	1204		0	76600	10749.3	2.71169	2010		0					0.144112	0.0161619	1.80157
2020	1204		0	78183	10864.4	2.71169	2020		0					0.141527	0.0173567	1.85462
1960	1301	11	14	62246	7789.24	2.00453	1960	0.176718	0.224914		1272.73	0.75		0.208319	0.422324	0.305241
1961	1301	7	5	61992.8	8176.64	2.00453	1960	0.112916	0.0806546		714.286	0.75		0.21186	0.417351	0.387142
1962	1301	6	10	61739.6	8528.1	2.00453	1960	0.0971824	0.161971		1666.67	0.625		0.21543	0.412338	0.534503
1963	1301	11	11	61486.3	8899.39	2.00453	1960	0.178902	0.178902		1000	1		0.21903	0.407283	0.309012
1964	1301	6	7	61233.1	9233.59	2.00453	1960	0.0979862	0.114317	0.714286	1166.67	1		0.222659	0.402186	0.114317
1965	1301	6	7	60979.9	9528.93	2.00453	1960	0.0983931	0.114792	1	1166.67	0.5		0.226319	0.397047	0.245983
1966	1301	11	12	60726.7	9664.04	2.00453	1960	0.18114	0.197607	1	1090.91	0.714286		0.230009	0.391865	0.164672
1967	1301	11	4	60473.4	9820.39	2.00453	1960	0.181898	0.0661447	1	363.636	1		0.23373	0.38664	0.330724
1968	1301	12	4	60220.2	9825.32	2.00453	1960	0.199269	0.0664229	1	333.333	1		0.237482	0.381371	0.166057
1969	1301	11	10	59967	9695.94	2.00453	1960	0.183434	0.166758	1	909.091	1		0.241266	0.376057	0.183434
1970	1301	12	10	61077	9529.92	2.00453	1970	0.196473	0.163728	1	833.333	1		0.245117	0.376574	0.376574
1971	1301	19	15	62187	9398.55	2.00453	1970	0.30553	0.241208	0.933333	789.474	1		0.24883	0.37696	0.691463
1972	1301	18	9	62954	9365.92	2.00453	1970	0.285923	0.142962	1	500	1		0.252835	0.377895	1.0325
1973	1301	15	13	63980	9061.97	2.00453	1970	0.234448	0.203188	0.846154	866.667	1		0.25533	0.379009	1.18787
1974	1301	19	25	65106	8380.05	2.00453	1970	0.291832	0.383989	0.96	1315.79	1		0.257872	0.379566	1.35164
1975	1301	9	10	66041	7882.46	2.00453	1970	0.136279	0.151421	1	1111.11	0.857143		0.260444	0.380143	1.49907
1976	1301	15	16	67201	7647.28	2.00453	1970	0.223211	0.238092	0.9375	1066.67	0.2		0.264059	0.3805	1.622
1977	1301	13	13	67596	7357.94	2.00453	1970	0.192319	0.192319	1.07692	1000	0.625		0.26253	0.381813	1.44979
1978	1301	10	14	68308	7005.83	2.00453	1970	0.146396	0.204954	1	1400	0.8		0.261785	0.382649	1.42004
1979	1301	13	13	69016	6437.54	2.00453	1970	0.188362	0.188362	1	1000	1		0.26036	0.384201	1.30405
1980	1301	9	10	69830	5804.22	2.00453	1980	0.128884	0.143205	1	1111.11	0.8		0.259659	0.387756	1.27452
1981	1301	12	12	70066	5700.04	2.00453	1980	0.171267	0.171267	0.916667	1000	1		0.260069	0.389019	1.31305
1982	1301	6	7	70049	5782.16	2.00453	1980	0.0856543	0.09993	0.857143	1166.67	0.875		0.257905	0.390655	1.31337
1983	1301	7	6	69702	6005.12	2.00453	1980	0.100428	0.0860807	1	857.143	1	2.99848	0.255215	0.39128	1.30556
1984	1301	7	7	69522	6144.35	2.00453	1980	0.100688	0.100688	1	1000	0.909091	3.06378	0.253301	0.391876	1.32332
1985	1301	12	12	69046	6306.85	2.00453	1980	0.173797	0.173797	0.916667	1000	0.888889	3.20076	0.25008	0.392666	1.39038
1986	1301	8	10	68604	6561.94	2.00453	1980	0.116611	0.145764	0.9	1250	0.875	3.57122	0.248936	0.392718	1.50137
1987	1301	8	9	68486	6685.83	2.00453	1980	0.116812	0.131414	0.555556	1125	0.833333	3.31455	0.245598	0.394212	1.41635
1988	1301	8	9	68343	6760.17	2.00453	1980	0.117057	0.131689	1.11111	1125	1	3.78971	0.240581	0.396076	1.44858
1989	1301		12	67990	6775.94	2.00453	1980		0.176497	1			4.00059	0.235373	0.397809	1.54434
1990	1301		9	68401	6732.9	2.00453	1990		0.131577	0.888889			4.44438	0.231897	0.40226	1.52045
1991	1301		12	69274	6833.92	2.00453	1990		0.173225	0			4.86474	0.226968	0.404019	1.57346
1992	1301		16	69278	6995.46	2.00453	1990		0.230954	0.5			5.09541	0.222885	0.406291	1.58781
1993	1301		12	69454	7144.57	2.00453	1990		0.172776	0.833333			5.41366	0.218994	0.408054	1.52619
1994	1301		19	69809	7311.55	2.00453	1990		0.272171	0.947368			5.94479	0.214471	0.409231	1.63303
1995	1301		8	70061	7444.23	2.00453	1990		0.114186	0.75			6.10896	0.211801	0.409886	1.82698
1996	1301		8	70210	7556.36	2.00453	1990		0.113944	1			5.56901	0.209885	0.410255	1.8231
1997	1301		7	70377	7704.89	2.00453	1990		0.0994643	1			6.16679	0.206999	0.409637	1.8614
1998	1301		18	70759	7898.97	2.00453	1990		0.254385	0.888889			6.1335	0.204949	0.408542	1.92202
1999	1301		9	71178	8033.65	2.00453	1990		0.126444	0.777778			5.60566	0.202394	0.407935	1.9388
2000	1301		8	71711	8067.62	2.00453	2000		0.111559	0.5			5.2851	0.199732	0.406479	2.13356
2001	1301		7	71945	7955.64	2.00453	2000		0.0972965	1			5.92119	0.198068	0.406324	2.25172
2002	1301		10	72433	7941.52	2.00453	2000		0.138059	0.8			5.83988	0.19614	0.406348	2.23655
2003	1301		9	72592	7872.28	2.00453	2000		0.123981	0.888889			5.34494	0.193644	0.406436	2.10767
2004	1301		7	72699	7773.63	2.00453	2000		0.0962874	0.714286			5.3921	0.193318	0.405797	2.64103
2005	1301		8	72684	7625.31	2.00453	2000		0.110065	1			5.66837	0.19366	0.405564	2.53151
2006	1301		6	74302	7474.4	2.00453	2000		0.0807515	0.833333			5.41035	0.19449	0.409141	2.5033
2007	1301		9	74929	7365.1	2.00453	2000		0.120114	1			4.99139	0.195558	0.409227	2.37558
2008	1301		6	75398	7189.28	2.00453	2000		0.0795777	0.333333			5.06645	0.192048	0.408976	2.44038
2009	1301		5	75827	7307.64	2.00453	2000		0.0659396	0.6			4.91909	0.191884	0.407164	2.17601
2010	1301		7	75530	7283.13	2.00453	2010		0.0926784	1.28571			4.47504	0.189541	0.405508	2.11836
2011	1301		7	75087	7261.42	2.00453	2010		0.0932252	0.428571			4.31499	0.188009	0.404717	2.30399
2012	1301		5	74341	7309.16	2.00453	2010		0.0672576	1.2			4.37175	0.188294	0.404272	2.28676
2013	1301		5	74202	7398.5	2.00453	2010		0.0673836	1			4.25865	0.189348	0.40449	2.00803
2014	1301		3	74211	7469.52	2.00453	2010		0.0404253	1			3.81345	0.189002	0.40498	2.07516
2015	1301		6	73755	7657.23	2.00453	2010		0.0813504	0.666667			3.47095	0.190197	0.40682	2.37272
2016	1301		5	73157	7759.16	2.00453	2010		0.0683462	0.4			3.34896	0.190385	0.406947	2.35111
2017	1301		11	72695	7785.33	2.00453	2010		0.151317	0.727273				0.189325	0.406369	2.11844
2018	1301		5	72220	7783.03	2.00453	2010		0.0692329	0.4				0.187012	0.405719	1.3985
2019	1301		12	71788	7824.25	2.00453	2010		0.167159	1.08333				0.184432	0.405792	1.64373
2020	1301		11	71187	7916.5	2.00453	2020		0.154523	0.636364				0.181494	0.404948	1.74189
1960	1302	40	30	343941	7789.24	0.97056	1960	0.116299	0.0872243		750	0.625		0.21479	0.451141	0.537883
1961	1302	36	44	342820	8176.64	0.97056	1960	0.105011	0.128347		1222.22	0.84		0.217979	0.44543	0.490053
1962	1302	49	12	341700	8528.1	0.97056	1960	0.143401	0.0351186		244.898	0.875		0.221189	0.439681	0.368745
1963	1302	37	9	340579	8899.39	0.97056	1960	0.108639	0.0264256		243.243	0.888889		0.22442	0.433894	0.381703
1964	1302	37	6	339458	9233.59	0.97056	1960	0.108997	0.0176752	1	162.162	0.941176		0.227672	0.42807	0.350558
1965	1302	42	12	338338	9528.93	0.97056	1960	0.124136	0.0354675	0.666667	285.714	0.727273		0.230946	0.422206	0.322163
1966	1302	53	19	337217	9664.04	0.97056	1960	0.157169	0.0563435	0.894737	358.491	0.8		0.234242	0.416304	0.373647
1967	1302	41	13	336096	9820.39	0.97056	1960	0.121989	0.0386794	0.769231	317.073	0.75		0.23756	0.410362	0.490931
1968	1302	52	23	334976	9825.32	0.97056	1960	0.155235	0.0686617	0.652174	442.308	0.764706		0.240899	0.40438	0.36122
1969	1302	49	31	333855	9695.94	0.97056	1960	0.14677	0.0928547	0.967742	632.653	0.85		0.244262	0.398359	0.374414
1970	1302	56	15	341889	9529.92	0.97056	1970	0.163796	0.0438739	0.866667	267.857	0.783784		0.250695	0.395418	0.345141
1971	1302	66	27	349923	9492.43	0.97056	1970	0.188613	0.0771598	0.851852	409.091	0.727273		0.256834	0.392601	0.497252
1972	1302	68	47	355800	9552.52	0.97056	1970	0.191119	0.132097	0.87234	691.176	0.8		0.262943	0.390469	0.916245
1973	1302	61	50	367220	9328.3	0.97056	1970	0.166113	0.136158	0.88	819.672	0.676471		0.267496	0.389322	1.05931
1974	1302	56	49	377649	8706.9	0.97056	1970	0.148286	0.12975	0.918367	875	0.84		0.271901	0.38718	1.25513
1975	1302	66	57	387197	8257.68	0.97056	1970	0.170456	0.147212	0.929825	863.636	0.761905		0.276221	0.386979	1.38947
1976	1302	55	57	395189	8076.76	0.97056	1970	0.139174	0.144235	0.912281	1036.36	0.888889		0.27956	0.385519	1.39174
1977	1302	48	48	401848	7833.45	0.97056	1970	0.119448	0.119448	0.9375	1000	0.848485		0.277662	0.385474	1.40849
1978	1302	41	43	410796	7514.92	0.97056	1970	0.0998062	0.104675	0.883721	1048.78	0.75		0.276585	0.384634	1.41676
1979	1302	61	56	417336	6958.04	0.97056	1970	0.146165	0.134184	0.982143	918.033	0.875		0.274395	0.384498	1.44967
1980	1302	63	55	421444	6320.81	0.97056	1980	0.149486	0.130504	0.927273	873.016	0.724138		0.272411	0.385392	1.41181
1981	1302	54	48	426806	6323.3	0.97056	1980	0.126521	0.112463	0.895833	888.889	0.815789		0.271027	0.382762	1.34722
1982	1302	54	49	429806	6515.56	0.97056	1980	0.125638	0.114005	0.938776	907.407	0.73913		0.267107	0.380588	1.36806
1983	1302	49	47	435690	6861.81	0.97056	1980	0.112465	0.107875	0.893617	959.184	0.827586	3.04345	0.262611	0.377468	1.45975
1984	1302	54	49	442971	7109	0.97056	1980	0.121904	0.110617	0.877551	907.407	0.714286	3.30947	0.259017	0.373968	1.48768
1985	1302	49	45	448782	7378.92	0.97056	1980	0.109184	0.100271	0.955556	918.367	0.795455	3.3357	0.254163	0.370487	1.46396
1986	1302	45	39	452290	7751.26	0.97056	1980	0.0994937	0.0862279	0.897436	866.667	0.770833	3.73875	0.251314	0.367583	1.5919
1987	1302	59	51	456707	7965.56	0.97056	1980	0.129186	0.111669	0.803922	864.407	0.72549	4.19087	0.246364	0.365626	1.58307
1988	1302	48	45	459168	8116.58	0.97056	1980	0.104537	0.0980033	0.888889	937.5	0.6875	4.6214	0.23981	0.364795	1.66388
1989	1302		49	463169	8191.17	0.97056	1980		0.105793	0.959184			5.31771	0.233306	0.363973	1.66894
1990	1302		70	468350	8205.4	0.97056	1990		0.149461	0.928571			5.52578	0.227488	0.362835	1.72094
1991	1302		60	478166	8384.2	0.97056	1990		0.125479	0			5.6173	0.222856	0.361542	1.73789
1992	1302		62	486200	8633.38	0.97056	1990		0.12752	0.564516			5.38256	0.219404	0.361327	1.72563
1993	1302		59	487737	8845.98	0.97056	1990		0.120967	0.830508			5.50297	0.215177	0.363509	1.78375
1994	1302		52	496084	9095.6	0.97056	1990		0.104821	0.846154			5.56357	0.211603	0.362763	1.80413
1995	1302		53	505933	9311.07	0.97056	1990		0.104757	0.679245			6.10753	0.209304	0.360898	1.93306
1996	1302		51	515655	9500.33	0.97056	1990		0.0989033	0.823529			6.23091	0.207557	0.358026	1.88498
1997	1302		59	525785	9731.54	0.97056	1990		0.112213	0.813559			6.12608	0.205843	0.354848	2.04646
1998	1302		46	534974	10022.1	0.97056	1990		0.0859855	0.891304			6.28442	0.204416	0.351251	2.14029
1999	1302		43	542981	10233.5	0.97056	1990		0.0791925	0.744186			5.86024	0.202838	0.348202	2.22476
2000	1302		56	550696	10316.9	0.97056	2000		0.101689	0.767857			5.70732	0.200855	0.345621	2.4351
2001	1302		50	555887	10262.2	0.97056	2000		0.0899463	0.74			5.64143	0.197655	0.343503	2.55268
2002	1302		43	561963	10333.8	0.97056	2000		0.0765175	0.813953			5.82779	0.196132	0.340782	2.50728
2003	1302		46	568540	10332.4	0.97056	2000		0.080909	0.652174			5.95912	0.195184	0.338801	2.46597
2004	1302		44	577659	10289.7	0.97056	2000		0.0761695	0.886364			5.94641	0.194852	0.33548	2.45647
2005	1302		56	589353	10180.7	0.97056	2000		0.0950195	0.785714			5.7368	0.19566	0.330773	2.50105
2006	1302		52	603753	10083.3	0.97056	2000		0.0861279	0.865385			5.45753	0.195512	0.326408	2.53415
2007	1302		69	615706	10016.9	0.97056	2000		0.112066	0.84058			5.7024	0.194166	0.322776	2.71233
2008	1302		53	625434	9848.87	0.97056	2000		0.0847412	0.603774			5.57053	0.193157	0.321094	2.75009
2009	1302		58	630550	10082.8	0.97056	2000		0.0919832	0.758621			5.52216	0.191371	0.319026	2.5898
2010	1302		41	635685	10114.3	0.97056	2010		0.0644974	0.682927			5.45396	0.189636	0.318433	2.79541
2011	1302		57	640196	10032.2	0.97056	2010		0.0890352	0.789474			5.39054	0.187171	0.31707	2.78665
2012	1302		61	645259	10054.2	0.97056	2010		0.0945357	0.557377			5.32654	0.18474	0.315571	2.41918
2013	1302		36	652098	10133	0.97056	2010		0.0552064	0.805556			5.24001	0.183379	0.313937	2.50576
2014	1302		46	661370	10191.6	0.97056	2010		0.0695526	0.652174			4.82635	0.182562	0.311398	2.16823
2015	1302		83	672598	10402.8	0.97056	2010		0.123402	0.53012			4.5525	0.182037	0.308337	2.53346
2016	1302		68	683469	10495.1	0.97056	2010		0.0994924	0.647059			4.3762	0.180182	0.304394	2.44195
2017	1302		75	693587	10493.8	0.97056	2010		0.108134	0.8				0.177846	0.300571	2.26504
2018	1302		91	704634	10451.4	0.97056	2010		0.129145	0.67033				0.175416	0.296895	2.49065
2019	1302		73	713400	10470	0.97056	2010		0.102327	0.671233				0.171637	0.292984	2.10401
2020	1302		118	723249	10542.6	0.97056	2020		0.163153	0.711864				0.168039	0.289159	2.0961
1960	1400	25	16	373402	7789.24	2.04435	1960	0.066952	0.0428493		640	0.592593		0.253668	0.289958	0.380287
1961	1400	42	24	380089	8176.64	2.04435	1960	0.1105	0.0631431		571.429	0.782609		0.261891	0.286149	0.386751
1962	1400	41	19	386776	8528.1	2.04435	1960	0.106004	0.049124		463.415	0.757576		0.26983	0.282471	0.35421
1963	1400	42	25	393464	8899.39	2.04435	1960	0.106744	0.0635383		595.238	0.666667		0.277499	0.278918	0.363439
1964	1400	48	24	400151	9233.59	2.04435	1960	0.119955	0.0599774	0.791667	500	0.675676		0.284911	0.275484	0.349868
1965	1400	56	22	406838	9528.93	2.04435	1960	0.137647	0.0540756	1	392.857	0.69697		0.29208	0.272162	0.314621
1966	1400	42	21	413525	9664.04	2.04435	1960	0.101566	0.0507829	0.857143	500	0.723404		0.299018	0.268948	0.47881
1967	1400	57	39	420213	9820.39	2.04435	1960	0.135646	0.0928102	0.794872	684.211	0.848485		0.305734	0.265837	0.371241
1968	1400	77	54	426900	9825.32	2.04435	1960	0.18037	0.126493	0.796296	701.299	0.805556		0.31224	0.262823	0.58796
1969	1400	75	60	433587	9695.94	2.04435	1960	0.172976	0.138381	0.966667	800	0.644444		0.318545	0.259902	0.569667
1970	1400	56	30	440016	9529.92	2.04435	1970	0.127268	0.0681793	0.8	535.714	0.742857		0.318104	0.262661	0.672703
1971	1400	61	37	446445	9529.47	2.04435	1970	0.136635	0.082877	0.702703	606.557	0.694444		0.317676	0.26532	0.734693
1972	1400	86	59	454034	9619.04	2.04435	1970	0.189413	0.129946	0.59322	686.047	0.7		0.317368	0.26837	0.867776
1973	1400	88	64	463521	9421.21	2.04435	1970	0.189851	0.138074	1.04688	727.273	0.772727		0.315755	0.271323	1.11538
1974	1400	105	78	478997	8813.99	2.04435	1970	0.219208	0.16284	0.897436	742.857	0.771429		0.320482	0.273008	1.18999
1975	1400	105	90	485982	8375	2.04435	1970	0.216057	0.185192	0.844444	857.143	0.8		0.325391	0.275555	1.34779
1976	1400	85	70	494219	8204.18	2.04435	1970	0.171989	0.141638	0.985714	823.529	0.813953		0.326313	0.277557	1.35163
1977	1400	78	73	502938	7972.64	2.04435	1970	0.155089	0.145147	0.849315	935.897	0.769231		0.323853	0.27983	1.42761
1978	1400	71	54	510108	7662.38	2.04435	1970	0.139186	0.10586	1.01852	760.563	0.697674		0.322151	0.28205	1.46244
1979	1400	73	68	512217	7105.11	2.04435	1970	0.142518	0.132756	0.985294	931.507	0.75		0.31898	0.284655	1.4857
1980	1400	94	90	519959	6458.61	2.04435	1980	0.180783	0.173091	0.888889	957.447	0.717391		0.318644	0.289936	1.44434
1981	1400	63	51	524285	6449.14	2.04435	1980	0.120164	0.0972753	0.862745	809.524	0.657143		0.317221	0.290399	1.43052
1982	1400	68	55	526795	6636.06	2.04435	1980	0.129082	0.104405	0.945455	808.824	0.619048		0.314189	0.290965	1.47686
1983	1400	62	59	532445	6976.65	2.04435	1980	0.116444	0.11081	0.966102	951.613	0.648148	3.99478	0.311189	0.29133	1.4687
1984	1400	69	56	538934	7213.73	2.04435	1980	0.128031	0.103909	0.821429	811.594	0.824561	4.21759	0.30822	0.291616	1.50482
1985	1400	71	62	542987	7472.49	2.04435	1980	0.130758	0.114183	0.741935	873.239	0.719298	4.09402	0.305133	0.291753	1.53411
1986	1400	65	58	544129	7836.29	2.04435	1980	0.119457	0.106592	0.948276	892.308	0.69697	4.32618	0.300655	0.291936	1.52354
1987	1400	66	51	550182	8042.3	2.04435	1980	0.11996	0.0926966	0.882353	772.727	0.666667	4.03576	0.295262	0.292759	1.60674
1988	1400	63	58	551082	8189.23	2.04435	1980	0.114321	0.105247	0.827586	920.635	0.765957	3.78673	0.287886	0.293604	1.69848
1989	1400		74	559654	8259.06	2.04435	1980		0.132225	0.810811			3.49001	0.280443	0.294979	1.71535
1990	1400		73	565636	8258.56	2.04435	1990		0.129058	0.863014			3.21691	0.272935	0.297104	1.73963
1991	1400		90	572834	8362.08	2.04435	1990		0.157114	0.8			2.94326	0.267484	0.299446	1.80506
1992	1400		77	579337	8540.97	2.04435	1990		0.132911	0.727273			3.14453	0.259345	0.302316	1.88664
1993	1400		110	593995	8705.76	2.04435	1990		0.185187	0.881818			3.29548	0.256804	0.304208	1.94278
1994	1400		94	602252	8891.45	2.04435	1990		0.156081	0.819149			3.47572	0.250183	0.305699	2.00082
1995	1400		86	610855	9036.85	2.04435	1990		0.140786	0.930233			3.64898	0.246188	0.307156	1.99884
1996	1400		72	617857	9155.17	2.04435	1990		0.116532	0.666667			3.82733	0.243297	0.308301	2.01503
1997	1400		79	626713	9322.06	2.04435	1990		0.126055	0.810127			3.98986	0.243308	0.309209	2.20356
1998	1400		74	632317	9540.58	2.04435	1990		0.11703	0.864865			4.16921	0.241423	0.310083	2.18719
1999	1400		70	639559	9692.35	2.04435	1990		0.10945	0.842857			4.33424	0.23972	0.311152	2.04672
2000	1400		73	645636	9724.92	2.04435	2000		0.113067	0.60274			4.29809	0.237031	0.312418	2.06463
2001	1400		80	648493	9659.4	2.04435	2000		0.123363	0.9125			4.33467	0.233566	0.312472	2.02161
2002	1400		82	652779	9709.43	2.04435	2000		0.125617	0.731707			4.39965	0.232039	0.312942	1.9777
2003	1400		57	652781	9683.98	2.04435	2000		0.0873187	0.859649			4.53138	0.22592	0.314153	2.0405
2004	1400		76	661090	9623.28	2.04435	2000		0.114962	0.75			4.71948	0.228728	0.313859	2.04359
2005	1400		64	662087	9482.33	2.04435	2000		0.096664	0.671875			4.84528	0.22622	0.314015	2.09489
2006	1400		72	670379	9367.61	2.04435	2000		0.107402	0.722222			4.76447	0.227786	0.314443	2.06749
2007	1400		55	676307	9280.17	2.04435	2000		0.081324	0.8			4.84248	0.224373	0.315855	2.17357
2008	1400		86	684285	9103.02	2.04435	2000		0.125679	0.802326			4.7904	0.224129	0.316916	2.14969
2009	1400		80	693446	9304.89	2.04435	2000		0.115366	1			4.67664	0.225034	0.31772	2.16167
2010	1400		50	708232	9326.8	2.04435	2010		0.0705983	0.92			4.55359	0.230657	0.317755	2.17866
2011	1400		62	715159	9251.7	2.04435	2010		0.086694	0.790323			4.46055	0.230401	0.318083	2.20091
2012	1400		67	716294	9271.73	2.04435	2010		0.093537	0.80597			4.30829	0.229374	0.319214	2.1695
2013	1400		51	720458	9349.75	2.04435	2010		0.0707883	1.15686			4.28477	0.231617	0.319604	2.17501
2014	1400		63	720794	9408.09	2.04435	2010		0.0874036	0.825397			4.44094	0.230506	0.321504	2.19619
2015	1400		58	721098	9603.48	2.04435	2010		0.0804329	0.931034			4.37805	0.230854	0.322191	2.21884
2016	1400		83	723248	9694.63	2.04435	2010		0.11476	0.855422			4.23921	0.231078	0.323832	2.30488
2017	1400		52	723129	9697.76	2.04435	2010		0.0719097	1.07692				0.227446	0.325523	2.32047
2018	1400		63	726693	9669.8	2.04435	2010		0.0866941	0.920635				0.226715	0.326936	2.27331
2019	1400		64	730046	9702.17	2.04435	2010		0.0876657	0.625				0.223575	0.327857	2.20945
2020	1400		99	731752	9784.15	2.04435	2020		0.135292	0.525253				0.220109	0.329588	2.1223
1960	1500	20	14	188382	7789.24	0.554882	1960	0.106167	0.0743171		700	0.736842		0.20416	0.340383	0.456519
1961	1500	32	21	189029	8176.64	0.554882	1960	0.169286	0.111094		656.25	0.769231		0.207917	0.335257	0.449665
1962	1500	29	11	189677	8528.1	0.554882	1960	0.152892	0.0579934		379.31	0.5625		0.211649	0.330166	0.432314
1963	1500	22	7	190324	8899.39	0.554882	1960	0.115592	0.0367793		318.182	0.666667		0.215355	0.32511	0.425589
1964	1500	20	10	190972	9233.59	0.554882	1960	0.104728	0.0523638	1	500	0.777778		0.219036	0.320088	0.403201
1965	1500	24	10	191619	9528.93	0.554882	1960	0.125248	0.0521868	0.8	416.667	0.818182		0.222693	0.3151	0.380964
1966	1500	23	5	192267	9664.04	0.554882	1960	0.119626	0.0260055	0.6	217.391	0.909091		0.226325	0.310146	0.317268
1967	1500	35	9	192914	9820.39	0.554882	1960	0.181428	0.0466529	1	257.143	0.785714		0.229932	0.305224	0.336938
1968	1500	25	10	193562	9825.32	0.554882	1960	0.129158	0.0516632	0.8	400	0.875		0.233515	0.300336	0.320312
1969	1500	36	13	194209	9695.94	0.554882	1960	0.185367	0.0669382	1	361.111	0.652174		0.237074	0.295481	0.288349
1970	1500	29	11	200243	9529.92	0.554882	1970	0.144824	0.0549333	1	379.31	0.777778		0.243669	0.290996	0.339587
1971	1500	41	18	206277	9614	0.554882	1970	0.198762	0.0872613	0.722222	439.024	0.545455		0.249878	0.286765	0.659308
1972	1500	50	17	214379	9789.2	0.554882	1970	0.233232	0.0792988	0.941176	340	0.833333		0.256233	0.283498	0.89561
1973	1500	31	23	222533	9660.47	0.554882	1970	0.139305	0.103355	0.913043	741.935	0.875		0.260424	0.281262	1.17286
1974	1500	41	33	227871	9102.6	0.554882	1970	0.179926	0.144819	0.939394	804.878	0.730769		0.26461	0.278636	1.30337
1975	1500	30	30	231928	8710.01	0.554882	1970	0.12935	0.12935	0.733333	1000	0.62069		0.268631	0.277164	1.53496
1976	1500	33	30	235043	8582.87	0.554882	1970	0.1404	0.127636	0.866667	909.091	0.677419		0.271201	0.275499	1.51036
1977	1500	37	34	237579	8390.08	0.554882	1970	0.155738	0.14311	0.941176	918.919	0.571429		0.268475	0.274199	1.68786
1978	1500	25	26	237770	8093.57	0.554882	1970	0.105144	0.109349	0.884615	1040	0.652174		0.26614	0.272949	1.6823
1979	1500	29	22	239454	7543.27	0.554882	1970	0.121109	0.0918757	1	758.621	0.64		0.263395	0.271668	1.65376
1980	1500	20	19	243782	6891.6	0.554882	1980	0.0820405	0.0779385	0.894737	950	0.807692		0.261229	0.272186	1.69414
1981	1500	23	28	246690	6923.97	0.554882	1980	0.0932344	0.113503	0.928571	1217.39	0.666667		0.259544	0.268929	1.79578
1982	1500	25	24	250120	7167.25	0.554882	1980	0.099952	0.0959539	0.958333	960	0.8		0.256833	0.26566	1.75116
1983	1500	20	16	252937	7564.89	0.554882	1980	0.0790711	0.0632569	1	800	0.771429	4.11565	0.254123	0.262263	1.85026
1984	1500	29	21	257280	7847.63	0.554882	1980	0.112718	0.0816231	1	724.138	0.848485	4.12391	0.251473	0.259056	1.89677
1985	1500	19	15	261511	8157.49	0.554882	1980	0.0726547	0.057359	0.8	789.474	0.766667	4.06484	0.249022	0.255878	1.96168
1986	1500	31	22	266097	8582.72	0.554882	1980	0.116499	0.0826766	0.772727	709.677	0.785714	3.98351	0.245752	0.252724	1.97672
1987	1500	24	24	270518	8829.11	0.554882	1980	0.0887187	0.0887187	0.791667	1000	0.633333	3.79272	0.241174	0.250482	2.02205
1988	1500	35	28	272809	9008.67	0.554882	1980	0.128295	0.102636	0.678571	800	0.757576	3.63624	0.235209	0.248866	2.07105
1989	1500		13	275479	9100.04	0.554882	1980		0.0471905	1			3.47758	0.228406	0.247427	2.14898
1990	1500		22	279732	9127.09	0.554882	1990		0.0786467	0.681818			3.30316	0.222388	0.246053	2.25216
1991	1500		28	286890	9336.56	0.554882	1990		0.0975984	0.928571			3.10223	0.218924	0.243156	2.33539
1992	1500		31	293906	9619.18	0.554882	1990		0.105476	0.967742			3.16383	0.215834	0.240716	2.41574
1993	1500		27	303055	9883.11	0.554882	1990		0.0890927	0.666667			3.19991	0.212892	0.238122	2.4187
1994	1500		23	312549	10170	0.554882	1990		0.0735885	0.695652			3.23031	0.210591	0.235086	2.38683
1995	1500		21	322613	10414.7	0.554882	1990		0.0650935	0.904762			3.25312	0.208931	0.231522	2.44255
1996	1500		33	332555	10622	0.554882	1990		0.0992317	0.878788			3.27576	0.208092	0.227926	2.44772
1997	1500		35	342351	10873	0.554882	1990		0.102234	0.828571			3.29852	0.206981	0.22462	2.47991
1998	1500		39	351241	11189.9	0.554882	1990		0.111035	0.74359			3.32857	0.206331	0.221036	2.5595
1999	1500		24	357344	11415.3	0.554882	1990		0.0671622	0.833333			3.38329	0.204055	0.217516	2.68929
2000	1500		27	362845	11500.6	0.554882	2000		0.0744119	0.814815			3.445	0.202753	0.215089	2.74773
2001	1500		28	369521	11511.2	0.554882	2000		0.0757738	0.642857			3.48018	0.200533	0.212456	2.73327
2002	1500		19	376616	11658.2	0.554882	2000		0.0504493	0.842105			3.52614	0.199285	0.208876	2.77736
2003	1500		17	383551	11717.9	0.554882	2000		0.0443227	0.764706			3.74135	0.197457	0.205767	2.75583
2004	1500		22	394608	11733.1	0.554882	2000		0.0557515	0.727273			3.93555	0.197751	0.202076	2.70142
2005	1500		22	407832	11663.2	0.554882	2000		0.0539438	0.818182			3.84962	0.198072	0.198261	2.74132
2006	1500		25	421978	11592.6	0.554882	2000		0.0592448	0.88			3.88883	0.199887	0.194062	2.66365
2007	1500		25	432777	11552.3	0.554882	2000		0.0577665	0.72			4.19385	0.199352	0.191265	2.73813
2008	1500		21	442685	11392.6	0.554882	2000		0.0474378	0.809524			4.484	0.198866	0.189195	2.79883
2009	1500		21	450606	11692.2	0.554882	2000		0.0466039	0.714286			4.33194	0.197474	0.187871	2.75851
2010	1500		18	456955	11773	0.554882	2010		0.0393912	0.722222			4.36148	0.196302	0.18576	2.74425
2011	1500		27	461969	11734	0.554882	2010		0.0584455	0.851852			4.24054	0.194204	0.184209	2.74477
2012	1500		17	467238	11810.5	0.554882	2010		0.036384	0.941176			3.85029	0.191581	0.18292	2.75448
2013	1500		20	474534	11955.4	0.554882	2010		0.0421466	0.9			3.73208	0.189837	0.181351	2.78378
2014	1500		48	481696	12071.9	0.554882	2010		0.0996479	0.770833			3.633	0.188741	0.179287	2.85035
2015	1500		32	490192	12366.3	0.554882	2010		0.0652805	1.28125			3.74139	0.188063	0.176737	2.77238
2016	1500		24	500154	12525.8	0.554882	2010		0.0479852	0.75			3.82082	0.1893	0.173263	2.73516
2017	1500		34	510092	12565.6	0.554882	2010		0.0666546	0.705882				0.187939	0.170548	2.79557
2018	1500		18	520691	12562.4	0.554882	2010		0.0345694	0.888889				0.185893	0.16699	2.68105
2019	1500		14	528624	12626.9	0.554882	2010		0.0264839	0.642857				0.182786	0.163888	2.67676
2020	1500		34	537988	12759.9	0.554882	2020		0.0631984	0.529412				0.18001	0.160673	2.65805
1960	1600	20	24	172944	7789.24	1.28169	1960	0.115644	0.138773		1200	0.888889		0.207223	0.436604	0.601351
1961	1600	12	11	172382	8176.64	1.28169	1960	0.0696128	0.0638118		916.667	0.772727		0.21036	0.43245	0.59751
1962	1600	21	15	171820	8528.1	1.28169	1960	0.122221	0.0873007		714.286	0.785714		0.213517	0.42827	0.628565
1963	1600	15	9	171258	8899.39	1.28169	1960	0.0875871	0.0525523		600	0.681818		0.216694	0.424062	0.653984
1964	1600	16	10	170696	9233.59	1.28169	1960	0.0937339	0.0585837	1	625	0.666667		0.219893	0.419826	0.427661
1965	1600	16	8	170134	9528.93	1.28169	1960	0.0940435	0.0470218	1	500	0.833333		0.223113	0.415563	0.681816
1966	1600	20	14	169572	9664.04	1.28169	1960	0.117944	0.0825608	0.571429	700	0.761905		0.226354	0.411271	0.725356
1967	1600	32	26	169010	9820.39	1.28169	1960	0.189338	0.153837	0.846154	812.5	0.733333		0.229617	0.40695	0.804686
1968	1600	22	14	168448	9825.32	1.28169	1960	0.130604	0.0831117	0.785714	636.364	0.678571		0.232901	0.402601	0.807371
1969	1600	19	14	167886	9695.94	1.28169	1960	0.113172	0.0833899	1.21429	736.842	0.875		0.236208	0.398223	0.839856
1970	1600	25	16	169274	9529.92	1.28169	1970	0.14769	0.0945213	1.0625	640	0.75		0.242146	0.396452	0.868415
1971	1600	23	20	170662	9611.16	1.28169	1970	0.134769	0.117191	0.8	869.565	0.863636		0.247987	0.394692	0.925807
1972	1600	26	15	171663	9778.05	1.28169	1970	0.15146	0.0873805	1	576.923	0.666667		0.254033	0.393911	1.11265
1973	1600	31	32	173924	9646.38	1.28169	1970	0.178239	0.183988	0.9375	1032.26	0.842105		0.258561	0.392959	1.21892
1974	1600	22	8	175969	9084.79	1.28169	1970	0.125022	0.0454626	1	363.636	0.809524		0.263325	0.391734	1.30137
1975	1600	27	24	178308	8687.44	1.28169	1970	0.151423	0.134599	0.916667	888.889	0.75		0.268176	0.391968	1.37964
1976	1600	24	23	179813	8556.88	1.28169	1970	0.133472	0.127911	0.913043	958.333	0.642857		0.272338	0.391345	1.60723
1977	1600	17	14	182633	8358.64	1.28169	1970	0.0930828	0.0766565	0.785714	823.529	0.714286		0.272026	0.391287	1.50028
1978	1600	25	23	183880	8068.6	1.28169	1970	0.135958	0.125082	0.73913	920	0.75		0.271715	0.391163	1.71307
1979	1600	24	26	185523	7514.14	1.28169	1970	0.129364	0.140144	0.846154	1083.33	0.7		0.271158	0.391391	1.7518
1980	1600	20	20	186523	6859.62	1.28169	1980	0.107225	0.107225	1	1000	0.785714		0.270187	0.394311	1.73705
1981	1600	33	29	187835	6849.7	1.28169	1980	0.175686	0.154391	0.965517	878.788	0.88		0.267932	0.395491	1.73024
1982	1600	29	28	189339	7046.84	1.28169	1980	0.153164	0.147883	0.892857	965.517	0.8		0.26451	0.39687	1.74819
1983	1600	18	18	190736	7405.43	1.28169	1980	0.0943713	0.0943713	1.05556	1000	0.85	3.08804	0.261193	0.397691	1.74587
1984	1600	23	19	191669	7653.2	1.28169	1980	0.119999	0.0991292	0.894737	826.087	0.833333	3.33387	0.257898	0.398541	1.78954
1985	1600	21	9	193175	7922.76	1.28169	1980	0.10871	0.0465899	0.777778	428.571	0.714286	3.32341	0.254469	0.399741	1.71347
1986	1600	29	18	194376	8301.2	1.28169	1980	0.149195	0.092604	0.777778	620.69	0.782609	3.28744	0.250381	0.401017	1.7389
1987	1600	12	12	196316	8517.51	1.28169	1980	0.0611259	0.0611259	0.75	1000	0.76	3.27024	0.244901	0.402249	1.78284
1988	1600	32	19	197315	8664.47	1.28169	1980	0.162177	0.0962927	1	593.75	0.571429	3.26888	0.23802	0.404647	1.72313
1989	1600		30	198379	8748.68	1.28169	1980		0.151226	0.8			3.26647	0.229989	0.404957	1.82983
1990	1600		37	199906	8756.91	1.28169	1990		0.185087	0.810811			3.25653	0.22273	0.406626	1.9059
1991	1600		40	201735	8819.26	1.28169	1990		0.19828	0.875			3.24188	0.218034	0.409384	1.95801
1992	1600		29	203539	8964.67	1.28169	1990		0.142479	0.62069			3.33597	0.214386	0.412638	1.91609
1993	1600		32	205234	9097.67	1.28169	1990		0.15592	0.875			3.43023	0.21035	0.415423	1.93438
1994	1600		27	207943	9255.81	1.28169	1990		0.129843	0.851852			3.50577	0.207196	0.417845	2.0294
1995	1600		37	210054	9370.46	1.28169	1990		0.176145	0.810811			3.58955	0.204909	0.419863	2.12326
1996	1600		21	211842	9463.02	1.28169	1990		0.0991305	0.904762			3.67727	0.20267	0.421328	2.19031
1997	1600		22	213835	9607.25	1.28169	1990		0.102883	0.818182			3.75991	0.201525	0.422302	2.25875
1998	1600		27	214905	9809.75	1.28169	1990		0.125637	0.814815			3.85752	0.200084	0.422615	2.28473
1999	1600		22	216499	9937.61	1.28169	1990		0.101617	1.13636			3.94459	0.197724	0.423471	2.30948
2000	1600		27	217110	9949.04	1.28169	2000		0.124361	0.62963			3.9427	0.196103	0.423131	2.27074
2001	1600		17	218266	9891.24	1.28169	2000		0.0778866	1.29412			3.79812	0.191111	0.425091	2.29536
2002	1600		11	219911	9953.7	1.28169	2000		0.0500202	1.54545			3.91067	0.188731	0.427718	2.33731
2003	1600		20	221172	9943.44	1.28169	2000		0.0904274	0.95			3.92003	0.186592	0.428942	2.3059
2004	1600		22	222466	9892.92	1.28169	2000		0.0988915	0.454545			4.0096	0.186716	0.430839	2.279
2005	1600		21	223802	9768.58	1.28169	2000		0.0938329	0.619048			4.20908	0.187563	0.432101	2.39497
2006	1600		22	225635	9661.36	1.28169	2000		0.0975026	0.863636			4.14829	0.187958	0.432996	2.32233
2007	1600		28	228118	9590.05	1.28169	2000		0.122743	0.785714			4.01547	0.187407	0.434722	2.43734
2008	1600		18	230928	9415.75	1.28169	2000		0.0779464	0.777778			3.99692	0.188167	0.436236	2.35138
2009	1600		15	232393	9635.18	1.28169	2000		0.0645458	0.533333			3.88136	0.186882	0.436786	2.44414
2010	1600		19	233708	9655.9	1.28169	2010		0.081298	0.842105			3.88519	0.187238	0.438132	2.5288
2011	1600		25	232969	9539.86	1.28169	2010		0.10731	0.64			3.84171	0.187875	0.441694	2.54111
2012	1600		23	232285	9517.74	1.28169	2010		0.0990163	0.73913			3.7454	0.186181	0.444097	2.45819
2013	1600		20	231068	9547.49	1.28169	2010		0.0865546	0.9			3.70454	0.186317	0.447379	2.4495
2014	1600		23	230109	9564.53	1.28169	2010		0.0999526	0.826087			4.14152	0.18745	0.4504	2.49447
2015	1600		26	228817	9725.19	1.28169	2010		0.113628	0.769231			4.01194	0.188408	0.451846	2.47796
2016	1600		24	228639	9771.83	1.28169	2010		0.104969	0.833333			4.01506	0.190812	0.454131	2.57611
2017	1600		32	228334	9731.57	1.28169	2010		0.140146	0.375				0.190672	0.455215	2.58831
2018	1600		23	227572	9661.16	1.28169	2010		0.101067	0.521739				0.190291	0.456392	2.52667
2019	1600		20	227462	9646.38	1.28169	2010		0.0879268	0.5				0.189742	0.457492	2.49712
2020	1600		22	227667	9685.99	1.28169	2020		0.0966324	0.636364				0.18871	0.458696	2.53001
1960	1701	70	49	576824	7789.24	3.4231	1960	0.121354	0.0849479		700	0.787879		0.237391	0.291293	0.577299
1961	1701	60	34	586490	8176.64	3.4231	1960	0.102303	0.057972		566.667	0.622642		0.24302	0.288093	0.574605
1962	1701	77	42	596157	8528.1	3.4231	1960	0.129161	0.0704513		545.455	0.657143		0.248466	0.284997	0.593804
1963	1701	67	40	605823	8899.39	3.4231	1960	0.110593	0.0660259		597.015	0.636364		0.253739	0.281999	0.503447
1964	1701	78	34	615489	9233.59	3.4231	1960	0.126728	0.0552406	0.705882	435.897	0.80303		0.258845	0.279096	0.622269
1965	1701	83	33	625156	9528.93	3.4231	1960	0.132767	0.0527869	0.757576	397.59	0.75		0.263794	0.276282	0.593452
1966	1701	89	44	634822	9664.04	3.4231	1960	0.140197	0.0693108	0.931818	494.382	0.729412		0.268592	0.273554	0.696258
1967	1701	75	25	644488	9820.39	3.4231	1960	0.116371	0.0387905	0.84	333.333	0.727273		0.273247	0.270908	0.69047
1968	1701	88	43	654155	9825.32	3.4231	1960	0.134525	0.0657337	0.790698	488.636	0.712329		0.277763	0.26834	0.727657
1969	1701	85	38	663821	9695.94	3.4231	1960	0.128047	0.0572443	0.815789	447.059	0.789474		0.282148	0.265847	0.771292
1970	1701	80	48	680206	9529.92	3.4231	1970	0.117611	0.0705669	0.875	600	0.738636		0.287817	0.264495	0.846802
1971	1701	105	56	696591	9847.42	3.4231	1970	0.150734	0.0803915	0.875	533.333	0.694118		0.293219	0.26319	1.10682
1972	1701	136	90	717391	10238.8	3.4231	1970	0.189576	0.125455	0.855556	661.765	0.862069		0.298795	0.262069	2.68333
1973	1701	120	97	733598	10302.4	3.4231	1970	0.163577	0.132225	0.845361	808.333	0.610619		0.30229	0.261587	1.41222
1974	1701	103	72	750270	9878.11	3.4231	1970	0.137284	0.0959655	0.930556	699.029	0.757009		0.306196	0.260245	1.50479
1975	1701	149	113	756505	9597.98	3.4231	1970	0.196958	0.149371	0.876106	758.389	0.663366		0.310044	0.260193	1.60607
1976	1701	107	81	767515	9596.78	3.4231	1970	0.139411	0.105535	0.814815	757.009	0.651163		0.315048	0.259719	1.68205
1977	1701	84	74	784469	9502.11	3.4231	1970	0.107079	0.0943313	0.918919	880.952	0.713043		0.31291	0.259615	1.73748
1978	1701	119	104	797134	9287.48	3.4231	1970	0.149285	0.130467	0.817308	873.95	0.669565		0.312197	0.259214	1.72744
1979	1701	109	94	811707	8752.82	3.4231	1970	0.134285	0.115805	0.840426	862.385	0.72973		0.310894	0.259243	2.02659
1980	1701	112	92	827442	8080.71	3.4231	1980	0.135357	0.111186	0.902174	821.429	0.707547		0.310196	0.260728	2.03761
1981	1701	93	75	839740	8205.91	3.4231	1980	0.110749	0.0893134	0.893333	806.452	0.648936		0.308256	0.259	2.01134
1982	1701	103	89	851900	8560.02	3.4231	1980	0.120906	0.104472	0.876404	864.078	0.663793		0.305237	0.257541	2.03193
1983	1701	88	82	868558	9106.98	3.4231	1980	0.101317	0.0944094	0.926829	931.818	0.62931	2.79429	0.302398	0.25561	3.41601
1984	1701	76	70	891653	9515.75	3.4231	1980	0.085235	0.0785059	0.814286	921.053	0.723214	2.88902	0.299628	0.253677	3.41052
1985	1701	106	101	919803	9950.33	3.4231	1980	0.115242	0.109806	0.940594	952.83	0.704918	3.13437	0.296981	0.251569	3.31593
1986	1701	105	92	945643	10511.7	3.4231	1980	0.111036	0.0972883	0.793478	876.19	0.657658	3.15975	0.293174	0.250173	3.29194
1987	1701	92	75	964944	10856.4	3.4231	1980	0.0953423	0.0777247	0.92	815.217	0.628866	2.98339	0.28812	0.249436	3.37118
1988	1701	88	67	989911	11123.1	3.4231	1980	0.0888969	0.0676829	0.970149	761.364	0.711538	2.79783	0.281631	0.248638	3.37202
1989	1701		75	1013892	11280.5	3.4231	1980		0.0739724	0.84			2.62395	0.274155	0.248006	3.3544
1990	1701		104	1043824	11343.7	3.4231	1990		0.0996337	0.865385			2.44409	0.269381	0.24811	3.28695
1991	1701		105	1072899	11530.2	3.4231	1990		0.0978657	0.533333			2.27608	0.26341	0.248584	3.32091
1992	1701		104	1105472	11817.1	3.4231	1990		0.0940775	0.730769			2.42308	0.258832	0.248813	3.35965
1993	1701		105	1142910	12082	3.4231	1990		0.0918708	0.885714			2.55073	0.253745	0.24834	3.28547
1994	1701		122	1179587	12379.2	3.4231	1990		0.103426	0.590164			2.67199	0.249713	0.247236	3.39526
1995	1701		111	1220836	12611.8	3.4231	1990		0.0909213	0.720721			2.77556	0.246916	0.245828	3.35999
1996	1701		110	1262113	12806.9	3.4231	1990		0.0871554	0.690909			2.87229	0.244345	0.244339	3.36895
1997	1701		106	1302670	13066.3	3.4231	1990		0.0813713	0.688679			2.96449	0.242295	0.242802	3.31703
1998	1701		99	1344491	13400	3.4231	1990		0.0736338	0.79798			3.04825	0.23988	0.240957	3.3522
1999	1701		79	1382403	13634.3	3.4231	1990		0.0571469	0.696203			3.13584	0.237081	0.239058	3.30801
2000	1701		93	1419972	13695	3.4231	2000		0.0654942	0.741935			3.09865	0.23403	0.237926	3.32683
2001	1701		70	1461487	13609.2	3.4231	2000		0.0478964	0.657143			3.0209	0.228909	0.237199	3.30212
2002	1701		86	1497895	13673.7	3.4231	2000		0.0574139	0.77907			3.08633	0.224997	0.237186	3.20316
2003	1701		71	1528730	13649.5	3.4231	2000		0.0464438	0.873239			2.96194	0.22084	0.23729	3.41918
2004	1701		93	1562421	13567	3.4231	2000		0.059523	0.83871			3.18288	0.219367	0.237307	3.41329
2005	1701		94	1608911	13392.6	3.4231	2000		0.0584246	0.840426			3.13442	0.218565	0.237012	3.3389
2006	1701		67	1668302	13241.9	3.4231	2000		0.0401606	0.791045			3.1565	0.218193	0.236784	3.265
2007	1701		69	1730407	13129.1	3.4231	2000		0.039875	0.637681			3.05362	0.216145	0.23627	3.26339
2008	1701		99	1790012	12885.5	3.4231	2000		0.0553069	0.707071			3.0402	0.214966	0.235773	3.17484
2009	1701		64	1838450	13169.8	3.4231	2000		0.0348119	0.671875			2.97479	0.214533	0.23668	3.12165
2010	1701		94	1877313	13194.8	3.4231	2010		0.0500716	0.765957			2.93771	0.213273	0.237252	3.09645
2011	1701		79	1912664	13203.4	3.4231	2010		0.0413036	1.02532			2.85832	0.211142	0.238169	3.0434
2012	1701		56	1951504	13344.3	3.4231	2010		0.0286958	0.982143			2.81578	0.209545	0.239187	3.00179
2013	1701		84	1989350	13550.5	3.4231	2010		0.0422248	0.904762			2.79187	0.208567	0.23983	2.94217
2014	1701		71	2027462	13731.6	3.4231	2010		0.0350192	0.802817			2.78378	0.207988	0.23937	2.94407
2015	1701		79	2067400	14111.6	3.4231	2010		0.0382122	0.797468			2.7271	0.207809	0.238481	2.89397
2016	1701		77	2113694	14321.8	3.4231	2010		0.0364291	0.87013			2.577	0.208701	0.237561	2.82964
2017	1701		53	2154383	14399.4	3.4231	2010		0.024601	0.811321				0.207733	0.236686	2.76181
2018	1701		73	2197058	14421.8	3.4231	2010		0.0332263	0.684932				0.208061	0.235841	2.73821
2019	1701		70	2235859	14521.6	3.4231	2010		0.0313079	0.5				0.207101	0.235474	2.5914
2020	1701		107	2272329	14698.6	3.4231	2020		0.0470883	0.560748				0.205557	0.234413	2.66731
1960	1702	5	1	51654	7789.24	1.75891	1960	0.0967979	0.0193596		200	0.8		0.194099	0.509602	0.48399
1961	1702	6	6	51185.8	8176.64	1.75891	1960	0.11722	0.11722		1000	1		0.197216	0.506289	0.488417
1962	1702	3	1	50717.6	8528.1	1.75891	1960	0.0591511	0.019717		333.333	1		0.200391	0.502914	0.492926
1963	1702	5	3	50249.3	8899.39	1.75891	1960	0.0995038	0.0597023		600	0.5		0.203625	0.499476	0.477618
1964	1702	4	2	49781.1	9233.59	1.75891	1960	0.0803518	0.0401759	0.5	500	1		0.206919	0.495973	0.482111
1965	1702	2	1	49312.9	9528.93	1.75891	1960	0.0405573	0.0202787	1	500			0.210276	0.492405	0.46641
1966	1702	4	3	48844.7	9664.04	1.75891	1960	0.0818923	0.0614192	1	750	0.5		0.213698	0.488767	0.450407
1967	1702	5	3	48376.4	9820.39	1.75891	1960	0.103356	0.0620137	0.333333	600	1		0.217186	0.485059	0.51678
1968	1702	7	5	47908.2	9825.32	1.75891	1960	0.146113	0.104366	0.8	714.286	1		0.220742	0.481279	0.480085
1969	1702	5	4	47440	9695.94	1.75891	1960	0.105396	0.084317	0.75	800	0.666667		0.224368	0.477424	0.442664
1970	1702	2	0	48212	9529.92	1.75891	1970	0.0414834	0		0	1		0.229321	0.479798	0
1971	1702	4	2	48984	9397.43	1.75891	1970	0.0816593	0.0408297	1	500	0.4		0.234117	0.482076	0
1972	1702	4	2	49551	9363.22	1.75891	1970	0.0807249	0.0403625	1	500	0.666667		0.239269	0.482533	1.04942
1973	1702	11	5	50456	9062.46	1.75891	1970	0.218012	0.0990962	1	454.545	0.8		0.243261	0.481152	1.0306
1974	1702	9	7	50120	8386.15	1.75891	1970	0.179569	0.139665	1	777.778	0.833333		0.246768	0.47927	1.15722
1975	1702	5	5	50460	7886.69	1.75891	1970	0.0990884	0.0990884	1	1000	0.571429		0.250793	0.480103	1.30797
1976	1702	5	4	50765	7654.85	1.75891	1970	0.0984931	0.0787944	1	800	0.833333		0.254368	0.478696	1.28041
1977	1702	7	8	51816	7369.54	1.75891	1970	0.135093	0.154392	0.875	1142.86	0.5		0.254458	0.478578	1.33163
1978	1702	6	6	52459	7018.24	1.75891	1970	0.114375	0.114375	0.666667	1000	1		0.254885	0.479155	1.18188
1979	1702	5	3	52804	6457.05	1.75891	1970	0.0946898	0.0568139	0	600	0.666667		0.254242	0.479074	1.23097
1980	1702	6	4	52990	5825.7	1.75891	1980	0.113229	0.0754859	1.25	666.667	1		0.25318	0.482072	1.22665
1981	1702	10	5	53206	5837.78	1.75891	1980	0.187949	0.0939744	1	500	0.714286		0.251945	0.482088	1.29685
1982	1702	9	3	53500	6024.26	1.75891	1980	0.168224	0.0560748	1	333.333	0.666667		0.24972	0.482505	1.27103
1983	1702	5	4	53793	6344.2	1.75891	1980	0.0929489	0.0743591	1	800	0.833333	3.69937	0.247579	0.482646	1.39423
1984	1702	2	2	54214	6565.49	1.75891	1980	0.0368908	0.0368908	0	1000	0.5	3.78131	0.245379	0.483233	1.34652
1985	1702	3	1	54753	6812.05	1.75891	1980	0.0547915	0.0182638	1	333.333	1	3.57971	0.243201	0.482768	1.36979
1986	1702	1	0	55226	7150.01	1.75891	1980	0.0181074	0		0	0.714286	3.94742	0.240303	0.482581	1.35806
1987	1702	10	11	55672	7342.9	1.75891	1980	0.179624	0.197586	0.818182	1100	0.666667	4.41874	0.236241	0.483708	1.47291
1988	1702	5	5	55798	7476.9	1.75891	1980	0.0896089	0.0896089	0.6	1000	0.833333	4.91057	0.230636	0.48491	1.46959
1989	1702		7	55742	7539.03	1.75891	1980		0.125579	0.571429			5.41782	0.223781	0.48633	1.59664
1990	1702		4	56345	7541.42	1.75891	1990		0.0709912	0.5			5.85678	0.21773	0.489484	1.50856
1991	1702		8	56817	7652.97	1.75891	1990		0.140803	0.875			6.30093	0.213	0.492282	1.70724
1992	1702		6	57458	7832.77	1.75891	1990		0.104424	0.666667			6.12395	0.209388	0.496032	1.77521
1993	1702		7	58001	7996.25	1.75891	1990		0.120688	0.285714			5.9611	0.204824	0.498647	1.8448
1994	1702		9	58585	8180.54	1.75891	1990		0.153623	0.222222			5.79722	0.202833	0.50105	1.87761
1995	1702		5	59124	8324.13	1.75891	1990		0.084568	0.8			5.64069	0.200528	0.502063	1.91124
1996	1702		7	59761	8447.91	1.75891	1990		0.117133	0.714286			5.47799	0.199143	0.503924	2.1084
1997	1702		6	60593	8611.54	1.75891	1990		0.0990213	1			5.30177	0.197663	0.505174	2.09595
1998	1702		7	61834	8822.79	1.75891	1990		0.113206	0.428571			5.09639	0.198354	0.507423	2.00537
1999	1702		6	62524	8973.94	1.75891	1990		0.0959632	0.833333			4.9421	0.196037	0.508573	2.15917
2000	1702		7	63072	9015.18	1.75891	2000		0.110984	0.428571			4.62963	0.194349	0.509101	2.21969
2001	1702		11	63999	8889.33	1.75891	2000		0.171878	0.545455			4.03131	0.189862	0.512414	2.12503
2002	1702		2	64187	8871.17	1.75891	2000		0.031159	2			3.66118	0.188013	0.51473	2.11881
2003	1702		4	64323	8790.29	1.75891	2000		0.0621862	0.5			3.38915	0.184522	0.517125	2.0055
2004	1702		4	64545	8676.41	1.75891	2000		0.0619723	1			3.23805	0.184739	0.519668	1.96762
2005	1702		7	64778	8502.69	1.75891	2000		0.108061	1			3.65865	0.186992	0.521859	2.14579
2006	1702		14	65087	8345.22	1.75891	2000		0.215097	0.571429			4.01002	0.188747	0.523545	2.10488
2007	1702		8	65400	8218.37	1.75891	2000		0.122324	0.875			3.42508	0.187951	0.521927	2.11009
2008	1702		9	65900	8015.16	1.75891	2000		0.136571	0.888889			3.58118	0.18783	0.521821	2.24583
2009	1702		6	66182	8144.82	1.75891	2000		0.0906591	0.833333			4.00411	0.188571	0.520595	2.26648
2010	1702		6	66267	8112.76	1.75891	2010		0.0905428	0.333333			3.3199	0.187061	0.51789	2.33902
2011	1702		8	66279	8161.19	1.75891	2010		0.120702	0.75			2.88176	0.18481	0.520301	2.20281
2012	1702		13	65854	8286.06	1.75891	2010		0.197406	0.692308			2.71813	0.183087	0.520637	2.09554
2013	1702		7	65091	8453.1	1.75891	2010		0.107542	0.714286			2.79609	0.180931	0.519196	2.21229
2014	1702		11	64897	8599.3	1.75891	2010		0.169499	1			3.09722	0.182273	0.521365	2.20349
2015	1702		4	64667	8869.95	1.75891	2010		0.0618554	1.25			2.82988	0.182659	0.522817	2.11855
2016	1702		9	64432	9035.78	1.75891	2010		0.139682	0.888889			2.97989	0.185219	0.523684	2.14179
2017	1702		13	64216	9119.28	1.75891	2010		0.202442	0.846154				0.184783	0.523655	2.13342
2018	1702		19	64550	9166.37	1.75891	2010		0.294345	0.526316				0.184276	0.525608	2.15337
2019	1702		16	64362	9263.27	1.75891	2010		0.248594	0.625				0.182173	0.526475	2.08197
2020	1702		13	64240	9406.58	1.75891	2020		0.202366	0.769231				0.17967	0.525078	2.19489
1960	1800	25	18	170342	7789.24	0.978611	1960	0.146764	0.10567		720	0.7		0.219693	0.366903	0.305268
1961	1800	16	16	169836	8176.64	0.978611	1960	0.0942084	0.0942084		1000	0.6875		0.222427	0.36385	0.335617
1962	1800	17	13	169330	8528.1	0.978611	1960	0.100395	0.076773		764.706	0.714286		0.225176	0.360778	0.366148
1963	1800	21	15	168825	8899.39	0.978611	1960	0.124389	0.0888496		714.286	0.85		0.227943	0.357689	0.456095
1964	1800	22	13	168319	9233.59	0.978611	1960	0.130704	0.0772344	1	590.909	0.904762		0.230725	0.35458	0.415877
1965	1800	19	16	167813	9528.93	0.978611	1960	0.113221	0.0953442	1	842.105	0.76		0.233525	0.351453	0.42309
1966	1800	12	7	167307	9664.04	0.978611	1960	0.0717243	0.0418392	1	583.333	0.764706		0.236342	0.348307	0.448277
1967	1800	15	16	166802	9820.39	0.978611	1960	0.0899272	0.0959224	0.5625	1066.67	0.705882		0.239175	0.345142	0.461626
1968	1800	21	15	166296	9825.32	0.978611	1960	0.126281	0.0902007	0.666667	714.286	0.611111		0.242026	0.341958	0.559245
1969	1800	16	19	165790	9695.94	0.978611	1960	0.0965076	0.114603	0.894737	1187.5	0.818182		0.244894	0.338754	0.573014
1970	1800	30	32	169226	9529.92	0.978611	1970	0.177278	0.189096	0.875	1066.67	0.842105		0.250275	0.337052	0.626381
1971	1800	29	30	172662	9455.27	0.978611	1970	0.167958	0.17375	0.9	1034.48	0.666667		0.255441	0.335407	0.712374
1972	1800	30	25	176184	9477.11	0.978611	1970	0.170277	0.141897	1	833.333	0.6		0.260807	0.334451	0.891114
1973	1800	27	28	176377	9219.32	0.978611	1970	0.153081	0.158751	0.857143	1037.04	0.785714		0.264297	0.333751	1.05456
1974	1800	21	19	178262	8572.09	0.978611	1970	0.117804	0.106585	1	904.762	0.764706		0.268924	0.332084	1.12194
1975	1800	21	20	180642	8098.93	0.978611	1970	0.116252	0.110716	1	952.381	0.652174		0.27363	0.331512	1.07395
1976	1800	32	27	181499	7890.98	0.978611	1970	0.17631	0.148761	0.888889	843.75	0.761905		0.277131	0.330795	1.10744
1977	1800	24	25	183530	7628.23	0.978611	1970	0.130769	0.136218	0.96	1041.67	0.9375		0.276494	0.330115	1.23686
1978	1800	32	34	185929	7296.32	0.978611	1970	0.172109	0.182866	0.794118	1062.5	0.705882		0.277025	0.329131	1.20476
1979	1800	25	23	186742	6734.9	0.978611	1970	0.133875	0.123165	1	920	0.842105		0.275284	0.329294	1.24236
1980	1800	14	11	187749	6093.06	0.978611	1980	0.0745676	0.0585889	0.909091	785.714	0.761905		0.273887	0.332055	1.20906
1981	1800	30	19	188093	6092.41	0.978611	1980	0.159496	0.101014	0.789474	633.333	0.64		0.272668	0.331219	1.21217
1982	1800	19	18	188423	6274.26	0.978611	1980	0.100837	0.0955297	1.05556	947.368	0.705882		0.270025	0.33065	1.22066
1983	1800	21	20	188753	6599.13	0.978611	1980	0.111257	0.105959	0.9	952.381	0.666667	3.40127	0.267471	0.329674	1.32978
1984	1800	21	20	189973	6823.89	0.978611	1980	0.110542	0.105278	0.85	952.381	0.666667	3.36364	0.264911	0.328741	1.26334
1985	1800	19	19	190191	7071.91	0.978611	1980	0.0998996	0.0998996	1.05263	1000	0.8	3.59638	0.262268	0.327765	1.25137
1986	1800	8	11	188551	7413.04	0.978611	1980	0.0424288	0.0583397	0.818182	1375	0.619048	3.54281	0.258561	0.326914	1.28347
1987	1800	22	19	189532	7609.29	0.978611	1980	0.116075	0.100247	0.947368	863.636	0.777778	3.33558	0.253609	0.326705	1.29266
1988	1800	13	13	190141	7746.93	0.978611	1980	0.0683703	0.0683703	0.769231	1000	0.8	3.13662	0.247111	0.326926	1.30955
1989	1800		26	191701	7811.84	0.978611	1980		0.135628	0.923077			2.92435	0.239467	0.327265	1.34585
1990	1800		26	192511	7809.68	0.978611	1990		0.135057	0.884615			2.72608	0.232574	0.328454	1.39732
1991	1800		26	195797	7917.81	0.978611	1990		0.132791	0.692308			2.49748	0.227966	0.329648	1.41984
1992	1800		26	199295	8093.61	0.978611	1990		0.13046	0.769231			2.74091	0.224446	0.331037	1.40495
1993	1800		25	202486	8252.53	0.978611	1990		0.123465	0.68			2.98045	0.220109	0.331109	1.47171
1994	1800		36	205878	8431.73	0.978611	1990		0.174861	0.861111			3.20942	0.216711	0.330769	1.52032
1995	1800		20	210123	8576.9	0.978611	1990		0.0951823	0.6			3.41705	0.21615	0.330454	1.4896
1996	1800		28	213558	8695.52	0.978611	1990		0.131112	0.964286			3.63016	0.214733	0.328833	1.56866
1997	1800		17	216634	8853.3	0.978611	1990		0.0784734	0.764706			3.84289	0.214537	0.326814	1.56024
1998	1800		23	218990	9064.27	0.978611	1990		0.105028	0.826087			4.06297	0.214279	0.324271	1.59825
1999	1800		12	220902	9206.74	0.978611	1990		0.0543227	0.833333			4.28697	0.212755	0.321319	1.60252
2000	1800		12	223126	9237.37	0.978611	2000		0.0537813	0.583333			4.36525	0.212624	0.319456	1.63137
2001	1800		14	224642	9167.17	0.978611	2000		0.0623214	0.5			4.39811	0.209119	0.318796	1.68713
2002	1800		18	226158	9207.03	0.978611	2000		0.0795904	0.666667			4.28904	0.205308	0.31803	1.68024
2003	1800		20	227619	9180.16	0.978611	2000		0.0878661	0.5			4.32301	0.201354	0.317482	1.7046
2004	1800		22	230592	9119.61	0.978611	2000		0.0954066	0.818182			4.14585	0.201893	0.314985	1.79538
2005	1800		23	232174	8989.2	0.978611	2000		0.0990636	0.608696			4.13052	0.202236	0.312339	1.8133
2006	1800		17	234356	8868.84	0.978611	2000		0.0725392	0.647059			4.05793	0.200277	0.310173	1.83482
2007	1800		27	237091	8782.71	0.978611	2000		0.11388	0.777778			4.03642	0.198055	0.30797	1.75882
2008	1800		29	239557	8609.08	0.978611	2000		0.121057	0.586207			4.1368	0.197519	0.305506	1.81585
2009	1800		19	241778	8794.61	0.978611	2000		0.0785845	0.526316			4.46277	0.197417	0.302265	1.80744
2010	1800		13	245090	8802.85	0.978611	2010		0.0530417	1			4.47999	0.19785	0.300841	1.89726
2011	1800		17	246785	8763.86	0.978611	2010		0.0688859	0.529412			4.6032	0.197917	0.30215	1.90044
2012	1800		35	247746	8811.85	0.978611	2010		0.141274	0.428571			4.54901	0.197702	0.302096	1.87692
2013	1800		10	247851	8907.54	0.978611	2010		0.0403468	1			4.57533	0.196671	0.303182	1.8963
2014	1800		13	247866	8983.71	0.978611	2010		0.0524477	0.615385			4.52664	0.19638	0.303204	1.92846
2015	1800		22	246841	9193.8	0.978611	2010		0.0891262	0.636364			4.36313	0.195855	0.304099	1.97698
2016	1800		19	246852	9293.36	0.978611	2010		0.0769692	0.421053			4.30622	0.196612	0.302943	1.96069
2017	1800		15	245331	9309.15	0.978611	2010		0.0611419	0.933333				0.196657	0.300932	1.97692
2018	1800		5	245761	9293.84	0.978611	2010		0.020345	0.8				0.196366	0.302041	1.94091
2019	1800		9	246078	9333.15	0.978611	2010		0.0365738	0.888889				0.19623	0.302709	1.97092
2020	1800		14	246143	9419.77	0.978611	2020		0.0568775	0.5				0.195423	0.302202	1.94196
1960	1900	25	17	335233	7789.24	0.849604	1960	0.074575	0.050711		680	0.888889		0.280256	0.299639	0.429552
1961	1900	27	25	337750	8176.64	0.849604	1960	0.0799407	0.0740192		925.926	0.717391		0.287537	0.295181	0.482605
1962	1900	24	14	340268	8528.1	0.849604	1960	0.0705327	0.0411441		583.333	0.555556		0.29471	0.290788	0.476096
1963	1900	29	21	342785	8899.39	0.849604	1960	0.0846011	0.0612629		724.138	0.771429		0.301778	0.286459	0.478434
1964	1900	32	20	345302	9233.59	0.849604	1960	0.0926724	0.0579203	0.9	625	0.833333		0.308743	0.282194	0.492322
1965	1900	26	19	347820	9528.93	0.849604	1960	0.0747514	0.054626	0.947368	730.769	0.766667		0.315607	0.277991	0.56351
1966	1900	37	24	350337	9664.04	0.849604	1960	0.105613	0.0685055	0.916667	648.649	0.692308		0.322372	0.273848	0.388198
1967	1900	38	21	352854	9820.39	0.849604	1960	0.107693	0.0595146	0.952381	552.632	0.621622		0.329041	0.269764	0.495955
1968	1900	36	26	355372	9825.32	0.849604	1960	0.101302	0.0731628	0.807692	722.222	0.709677		0.335616	0.265738	0.461489
1969	1900	35	21	357889	9695.94	0.849604	1960	0.0977957	0.0586774	0.904762	600	0.741935		0.342098	0.261768	0.475008
1970	1900	36	20	361412	9529.92	0.849604	1970	0.0996093	0.0553385	1	555.556	0.703704		0.342911	0.26379	0.556152
1971	1900	31	19	364935	9555.33	0.849604	1970	0.0849466	0.0520641	0.789474	612.903	0.666667		0.343708	0.265757	0.701495
1972	1900	34	12	361386	9674.07	0.849604	1970	0.0940822	0.0332055	1.08333	352.941	0.842105		0.344991	0.268663	0.974028
1973	1900	54	45	364739	9501.72	0.849604	1970	0.148051	0.123376	0.777778	833.333	0.642857		0.344054	0.270226	1.10216
1974	1900	53	32	368618	8909.27	0.849604	1970	0.14378	0.0868107	0.96875	603.774	0.744186		0.351182	0.269773	1.19636
1975	1900	40	30	391205	8477.98	0.849604	1970	0.102248	0.0766861	0.933333	750	0.795918		0.357396	0.267443	1.20908
1976	1900	45	35	399426	8321.66	0.849604	1970	0.112662	0.0876257	0.971429	777.778	0.692308		0.359118	0.268483	1.21424
1977	1900	44	27	402316	8099.73	0.849604	1970	0.109367	0.0671114	0.925926	613.636	0.796296		0.357448	0.269254	1.34223
1978	1900	42	37	407413	7791.9	0.849604	1970	0.103089	0.0908169	0.864865	880.952	0.810811		0.359846	0.27075	1.38189
1979	1900	44	33	402494	7243.47	0.849604	1970	0.109318	0.0819888	0.909091	750	0.652174		0.358487	0.273574	1.47331
1980	1900	46	36	412657	6595.25	0.849604	1980	0.111473	0.0872395	1.05556	782.609	0.833333		0.3579	0.278476	1.40068
1981	1900	44	31	418715	6617.06	0.849604	1980	0.105083	0.074036	0.870968	704.545	0.796296		0.355839	0.276575	1.39236
1982	1900	47	36	425461	6835.87	0.849604	1980	0.110468	0.0846141	0.805556	765.957	0.692308		0.3521	0.274545	1.42904
1983	1900	46	32	435454	7205.66	0.849604	1980	0.105637	0.0734865	1	695.652	0.767442	2.79938	0.348921	0.272203	1.47203
1984	1900	14	10	444214	7470.12	0.849604	1980	0.0315163	0.0225117	1	714.286	0.649123	2.85448	0.345496	0.269764	1.54205
1985	1900	32	29	453952	7754.7	0.849604	1980	0.070492	0.0638834	0.827586	906.25	0.596154	3.00252	0.342135	0.267522	1.52439
1986	1900	32	24	461819	8145	0.849604	1980	0.0692912	0.0519684	0.833333	750	0.745098	3.22637	0.337381	0.265442	1.54823
1987	1900	37	24	467573	8372.32	0.849604	1980	0.079132	0.0513289	1.16667	648.649	0.74	2.98691	0.331326	0.264481	1.57836
1988	1900	40	30	472565	8534.77	0.849604	1980	0.0846444	0.0634833	0.633333	750	0.73913	2.75772	0.323445	0.264203	1.62094
1989	1900		24	481680	8609.48	0.849604	1980		0.0498256	0.791667			2.51163	0.316063	0.263401	1.61726
1990	1900		37	487573	8617.94	0.849604	1990		0.0758861	0.918919			2.28971	0.309439	0.263577	1.6859
1991	1900		49	494330	8711.01	0.849604	1990		0.0991241	0.693878			2.06947	0.304303	0.263824	1.70332
1992	1900		44	494723	8894.38	0.849604	1990		0.0889387	0.818182			2.28033	0.293093	0.264847	1.71409
1993	1900		35	500511	9051.88	0.849604	1990		0.0699285	0.6			2.46398	0.289009	0.264945	1.82613
1994	1900		41	504412	9236.01	0.849604	1990		0.0812828	0.780488			2.65333	0.280872	0.265495	1.82589
1995	1900		37	511891	9382.19	0.849604	1990		0.072281	0.837838			2.81994	0.276955	0.265549	1.84805
1996	1900		30	518878	9500.76	0.849604	1990		0.0578171	0.866667			2.98457	0.275084	0.265003	1.9388
1997	1900		30	524137	9671.73	0.849604	1990		0.0572369	0.966667			3.15519	0.272156	0.265389	1.96514
1998	1900		32	531543	9891.46	0.849604	1990		0.0602021	0.8125			3.30899	0.272473	0.265294	1.98291
1999	1900		28	534164	10046.6	0.849604	1990		0.0524184	0.5			3.48957	0.270323	0.265735	2.07989
2000	1900		26	538114	10071.3	0.849604	2000		0.0483169	0.692308			3.38776	0.268729	0.266325	2.04603
2001	1900		26	542513	10070.3	0.849604	2000		0.0479251	1.07692			3.48932	0.26884	0.265144	2.0147
2002	1900		31	547305	10180.2	0.849604	2000		0.0566412	0.967742			3.71274	0.269345	0.263749	1.99158
2003	1900		17	547924	10227.1	0.849604	2000		0.0310262	1			3.83265	0.264716	0.263392	2.02765
2004	1900		25	561190	10207.3	0.849604	2000		0.0445482	0.76			3.94875	0.271951	0.261188	2.01714
2005	1900		32	565095	10129.4	0.849604	2000		0.0566276	0.71875			4.07719	0.269049	0.259988	1.99966
2006	1900		30	578007	10054.2	0.849604	2000		0.0519025	0.633333			4.16431	0.270742	0.258436	2.03631
2007	1900		30	586116	10008	0.849604	2000		0.0511844	0.733333			4.3029	0.267899	0.257244	1.9996
2008	1900		28	598994	9859.73	0.849604	2000		0.046745	0.821429			4.40238	0.269877	0.257186	2.01004
2009	1900		27	610191	10123.9	0.849604	2000		0.0442484	0.592593			4.29702	0.269398	0.255682	2.06657
2010	1900		24	630658	10178	0.849604	2010		0.0380555	0.833333			4.25112	0.279434	0.252882	2.02487
2011	1900		28	632420	10095.6	0.849604	2010		0.0442744	0.892857			4.02739	0.276169	0.252571	2.05401
2012	1900		26	640418	10109.1	0.849604	2010		0.0405985	1			3.6929	0.279819	0.251784	2.02056
2013	1900		21	642396	10180.2	0.849604	2010		0.0326901	0.857143			3.55855	0.279591	0.251499	2.01433
2014	1900		23	641953	10233.3	0.849604	2010		0.0358282	0.695652			3.6794	0.275713	0.252729	2.08426
2015	1900		34	642807	10432.1	0.849604	2010		0.052893	0.764706			3.80519	0.275126	0.253709	2.11105
2016	1900		30	642388	10514.8	0.849604	2010		0.0467007	0.766667			3.7345	0.270844	0.254556	2.09531
2017	1900		19	645537	10500.4	0.849604	2010		0.0294329	1.36842				0.268707	0.255657	2.13776
2018	1900		24	648200	10451.4	0.849604	2010		0.0370256	1.08333				0.263582	0.256009	2.0179
2019	1900		22	654574	10455.2	0.849604	2010		0.0336096	0.409091				0.266078	0.254983	2.0288
2020	1900		54	656271	10520.9	0.849604	2020		0.0822831	0.537037				0.262824	0.254381	2.09669
1960	2000	58	39	690472	7789.24	0.229564	1960	0.0840005	0.0564831		672.414	0.541667		0.241948	0.295489	0.883454
1961	2000	47	30	701383	8176.64	0.229564	1960	0.0670105	0.0427726		638.298	0.473684		0.248316	0.292625	0.875413
1962	2000	61	3	712294	8528.1	0.229564	1960	0.0856388	0.00421174		49.1803	0.568966		0.254489	0.289848	0.829713
1963	2000	76	64	723205	8899.39	0.229564	1960	0.105088	0.0884949		842.105	0.411765		0.260475	0.287156	1.11448
1964	2000	62	63	734116	9233.59	0.229564	1960	0.0844553	0.0858174	0.968254	1016.13	0.634921		0.266284	0.284543	1.14151
1965	2000	57	47	745028	9528.93	0.229564	1960	0.0765072	0.0630849	0.93617	824.561	0.454545		0.271923	0.282007	1.11003
1966	2000	57	52	755939	9664.04	0.229564	1960	0.0754029	0.0687886	0.788462	912.281	0.552239		0.277398	0.279544	1.2501
1967	2000	76	63	766850	9820.39	0.229564	1960	0.0991068	0.0821543	0.952381	828.947	0.554054		0.282718	0.277151	1.24144
1968	2000	84	71	777761	9825.32	0.229564	1960	0.108002	0.0912877	0.957746	845.238	0.534091		0.287889	0.274825	1.3166
1969	2000	73	57	788672	9695.94	0.229564	1960	0.0925606	0.0722734	0.842105	780.822	0.56383		0.292917	0.272564	1.38714
1970	2000	86	77	793662	9529.92	0.229564	1970	0.108358	0.0970186	0.87013	895.349	0.459459		0.296125	0.274175	1.41496
1971	2000	94	85	798547	9708.49	0.229564	1970	0.117714	0.106443	0.917647	904.255	0.578313		0.299156	0.275985	1.46015
1972	2000	102	99	790749	9974.93	0.229564	1970	0.128992	0.125198	0.909091	970.588	0.547619		0.30236	0.27636	1.55675
1973	2000	103	89	809787	9937.49	0.229564	1970	0.127194	0.109905	0.853933	864.078	0.650485		0.303703	0.27873	1.55596
1974	2000	120	112	829832	9588.29	0.229564	1970	0.144608	0.134967	0.910714	933.333	0.588235		0.310083	0.278358	1.64612
1975	2000	135	130	836537	9344.87	0.229564	1970	0.16138	0.155403	0.9	962.963	0.632184		0.31536	0.279434	1.70345
1976	2000	112	103	843256	9370.53	0.229564	1970	0.132819	0.122146	1.01942	919.643	0.530612		0.316836	0.281468	1.77526
1977	2000	105	103	857884	9306.58	0.229564	1970	0.122394	0.120063	0.92233	980.952	0.677419		0.318304	0.281598	1.76364
1978	2000	91	84	867407	9116.7	0.229564	1970	0.10491	0.0968404	0.857143	923.077	0.626168		0.320944	0.282736	1.76849
1979	2000	114	106	868264	8622.76	0.229564	1970	0.131296	0.122083	0.924528	929.825	0.628571		0.319913	0.283171	1.80936
1980	2000	91	86	876440	7980.44	0.229564	1980	0.103829	0.0981242	0.883721	945.055	0.588235		0.320033	0.286069	1.81302
1981	2000	102	95	894014	7942.23	0.229564	1980	0.114092	0.106262	0.831579	931.373	0.55		0.319997	0.286666	1.80422
1982	2000	95	91	896278	8154.64	0.229564	1980	0.105994	0.101531	0.923077	957.895	0.565657		0.31647	0.287127	1.81975
1983	2000	71	72	922507	8553.04	0.229564	1980	0.0769642	0.0780482	0.861111	1014.08	0.626374	1.74308	0.314197	0.287222	1.81679
1984	2000	86	84	944798	8831.5	0.229564	1980	0.0910247	0.0889079	0.880952	976.744	0.584071	2.54869	0.311657	0.286843	1.77287
1985	2000	96	92	951822	9148.96	0.229564	1980	0.100859	0.0966567	0.923913	958.333	0.617188	2.78939	0.307196	0.286004	1.7934
1986	2000	114	110	978800	9598.77	0.229564	1980	0.116469	0.112383	0.863636	964.912	0.601562	2.75133	0.304526	0.284482	1.85942
1987	2000	119	113	1009893	9846.6	0.229564	1980	0.117834	0.111893	0.876106	949.58	0.535714	2.74069	0.300132	0.285114	1.84178
1988	2000	135	128	1027255	10029	0.229564	1980	0.131418	0.124604	0.851562	948.148	0.594595	3.10011	0.292788	0.285461	1.85835
1989	2000		111	1035426	10116.9	0.229564	1980		0.107202	0.900901			3.49363	0.285745	0.285582	1.94316
1990	2000		124	1050848	10116.8	0.229564	1990		0.118	0.862903			3.61251	0.279331	0.286589	2.01076
1991	2000		177	1056444	10198	0.229564	1990		0.167543	0.785311			4.03524	0.270281	0.289526	1.99632
1992	2000		166	1079102	10371.9	0.229564	1990		0.153832	0.795181			4.16944	0.262926	0.293461	1.98591
1993	2000		147	1093092	10530.3	0.229564	1990		0.134481	0.782313			4.29012	0.255439	0.296482	1.97056
1994	2000		149	1096824	10716.3	0.229564	1990		0.135847	0.892617			4.8547	0.247404	0.299813	2.01309
1995	2000		124	1099439	10855.5	0.229564	1990		0.112785	0.822581			5.22994	0.241574	0.303476	2.10289
1996	2000		126	1104565	10955.8	0.229564	1990		0.114072	0.928571			5.39692	0.23793	0.307612	2.16556
1997	2000		119	1106429	11122	0.229564	1990		0.107553	0.756303			5.49199	0.23451	0.311341	2.19535
1998	2000		76	1105471	11353	0.229564	1990		0.068749	1.10526			5.51507	0.231305	0.315721	2.21535
1999	2000		72	1110929	11502.1	0.229564	1990		0.0648106	0.708333			5.57731	0.229917	0.31908	2.28998
2000	2000		93	1123170	11512.1	0.229564	2000		0.0828014	0.537634			7.26871	0.228896	0.321206	2.3033
2001	2000		63	1129994	11628.5	0.229564	2000		0.0557525	0.603175			7.86995	0.227387	0.321629	2.32214
2002	2000		72	1142221	11869.1	0.229564	2000		0.0630351	0.694444			8.44145	0.22841	0.322636	2.31566
2003	2000		95	1148591	12027.9	0.229564	2000		0.08271	0.547368			8.31018	0.227835	0.322755	2.35941
2004	2000		82	1170091	12123.3	0.229564	2000		0.07008	0.573171			8.22586	0.23239	0.322824	2.29897
2005	2000		129	1174185	12119	0.229564	2000		0.109863	0.596899			7.87695	0.232989	0.3234	2.31991
2006	2000		93	1188157	12112.4	0.229564	2000		0.0782725	0.55914			8.28426	0.237833	0.324258	2.31535
2007	2000		105	1185265	12144.9	0.229564	2000		0.0885878	0.542857			8.57783	0.238344	0.324708	2.35137
2008	2000		80	1185350	12054	0.229564	2000		0.0674906	0.6875			7.99764	0.238533	0.32576	2.42207
2009	2000		98	1190038	12458.9	0.229564	2000		0.0823503	0.704082			7.90513	0.239188	0.327231	2.3806
2010	2000		81	1200421	12615.9	0.229564	2010		0.0674763	0.666667			7.8021	0.238626	0.327904	2.35168
2011	2000		80	1206862	12584.9	0.229564	2010		0.0662876	0.65			7.70279	0.238056	0.326878	2.30847
2012	2000		84	1216027	12672.9	0.229564	2010		0.0690774	0.607143			7.57927	0.237357	0.326457	2.28367
2013	2000		79	1219863	12837.1	0.229564	2010		0.0647614	0.721519			7.49838	0.235805	0.326096	2.3101
2014	2000		74	1226504	12968.7	0.229564	2010		0.0603341	0.675676			2.30157	0.234806	0.32595	2.309
2015	2000		94	1231252	13289.8	0.229564	2010		0.0763451	0.521277			2.47152	0.233231	0.325647	2.25705
2016	2000		103	1234530	13459.7	0.229564	2010		0.0834326	0.592233			2.3632	0.23015	0.325878	2.25997
2017	2000		84	1236181	13504.5	0.229564	2010		0.0679512	0.654762				0.227176	0.326024	2.26909
2018	2000		92	1239778	13499.4	0.229564	2010		0.0742068	0.695652				0.224193	0.326554	2.15926
2019	2000		98	1244296	13571.3	0.229564	2010		0.0787594	0.816327				0.221704	0.3267	2.16347
2020	2000		128	1249406	13712.6	0.229564	2020		0.102449	0.5				0.218839	0.326563	2.06018
1960	2100	6	8	92861	7789.24	0.398048	1960	0.0646127	0.0861503		1333.33	0.625		0.19303	0.406252	0.387676
1961	2100	5	4	92587.8	8176.64	0.398048	1960	0.0540028	0.0432022		800	0.7		0.196005	0.402157	0.345618
1962	2100	9	6	92314.6	8528.1	0.398048	1960	0.0974928	0.0649952		666.667	0.733333		0.198997	0.398036	0.379138
1963	2100	6	3	92041.3	8899.39	0.398048	1960	0.0651881	0.0325941		500	0.75		0.202007	0.393892	0.228158
1964	2100	6	3	91768.1	9233.59	0.398048	1960	0.0653822	0.0326911	0	500	0.833333		0.205035	0.389723	0.305117
1965	2100	9	6	91494.9	9528.93	0.398048	1960	0.0983662	0.0655774	0.166667	666.667	0.666667		0.208081	0.385529	0.306028
1966	2100	8	4	91221.7	9664.04	0.398048	1960	0.0876985	0.0438492	0.75	500	0.833333		0.211145	0.381309	0.416568
1967	2100	10	10	90948.4	9820.39	0.398048	1960	0.109952	0.109952	0.2	1000	0.75		0.214228	0.377065	0.4618
1968	2100	10	4	90675.2	9825.32	0.398048	1960	0.110284	0.0441135	0.75	400	0.333333		0.217329	0.372794	0.430106
1969	2100	12	7	90402	9695.94	0.398048	1960	0.13274	0.0774319	0.571429	583.333	0.833333		0.220449	0.368498	0.376098
1970	2100	6	2	91273	9529.92	0.398048	1970	0.0657369	0.0219123	1	333.333	0.769231		0.22642	0.36473	0.471114
1971	2100	13	4	92146	9484.89	0.398048	1970	0.14108	0.0434094	0.75	307.692	1		0.232273	0.361003	0.51006
1972	2100	10	11	91940	9535.16	0.398048	1970	0.108767	0.119643	0.545455	1100	0.75		0.237992	0.358451	1.10942
1973	2100	6	7	93454	9310.48	0.398048	1970	0.0642027	0.0749032	0.857143	1166.67	0.75		0.242536	0.355287	1.29475
1974	2100	6	3	94798	8695.43	0.398048	1970	0.0632925	0.0316462	1.33333	500	0.909091		0.247284	0.350472	1.45573
1975	2100	10	9	97903	8246.63	0.398048	1970	0.102142	0.0919277	1	900	0.866667		0.252679	0.348968	1.35849
1976	2100	22	17	99540	8066.82	0.398048	1970	0.221017	0.170786	0.823529	772.727	0.916667		0.256661	0.346172	1.43661
1977	2100	4	9	101285	7832.05	0.398048	1970	0.0394925	0.0888582	1.11111	2250	0.888889		0.255862	0.343427	1.4711
1978	2100	4	4	102245	7526.81	0.398048	1970	0.0391217	0.0391217	1	1000	0.714286		0.255347	0.339449	1.46706
1979	2100	5	6	103717	6982.41	0.398048	1970	0.0482081	0.0578497	0.833333	1200	1		0.254413	0.337052	1.41732
1980	2100	15	13	104617	6356.02	0.398048	1980	0.14338	0.124263	0.923077	866.667	0.75		0.25277	0.33636	1.4338
1981	2100	10	9	105891	6369.46	0.398048	1980	0.0944367	0.0849931	0.888889	900	0.888889		0.249946	0.334174	1.40711
1982	2100	10	9	106715	6577.02	0.398048	1980	0.0937075	0.0843368	0.555556	900	0.769231		0.246076	0.331968	1.43373
1983	2100	10	10	107508	6934.72	0.398048	1980	0.0930163	0.0930163	0.9	1000	0.785714	3.48811	0.242215	0.329706	1.50686
1984	2100	9	10	108586	7196.65	0.398048	1980	0.0828836	0.0920929	0.7	1111.11	0.75	3.78502	0.238475	0.326598	1.44586
1985	2100	7	6	109227	7489.51	0.398048	1980	0.0640867	0.0549315	0.666667	857.143	0.6875	3.73534	0.23475	0.322906	1.62963
1986	2100	7	6	109984	7897.84	0.398048	1980	0.0636456	0.0545534	0.833333	857.143		3.87329	0.230397	0.318555	1.6366
1987	2100	9	9	111058	8143.03	0.398048	1980	0.0810387	0.0810387	0.777778	1000	0.809524	3.61793	0.224783	0.315547	1.74683
1988	2100	7	9	112347	8333.66	0.398048	1980	0.062307	0.0801089	0.888889	1285.71	0.789474	3.36102	0.217772	0.312363	1.87811
1989	2100		3	113126	8440.73	0.398048	1980		0.0265191	0.666667			3.12395	0.209828	0.309195	1.98893
1990	2100		15	113626	8467.05	0.398048	1990		0.132012	0.533333			2.89722	0.202586	0.307755	2.07699
1991	2100		9	114229	8583	0.398048	1990		0.0787891	1.44444			2.67008	0.197533	0.308433	2.19734
1992	2100		16	115190	8783.41	0.398048	1990		0.138901	0.625			2.87013	0.193402	0.308447	2.17033
1993	2100		12	116657	8968.71	0.398048	1990		0.102866	0.583333			3.05382	0.188819	0.30702	2.34877
1994	2100		10	118356	9178.94	0.398048	1990		0.0844909	0.6			3.22662	0.185677	0.306186	2.3235
1995	2100		7	119343	9362.2	0.398048	1990		0.0586545	1			3.41453	0.182834	0.303302	2.41321
1996	2100		9	119885	9515.21	0.398048	1990		0.0750719	0.777778			3.61271	0.180398	0.300838	2.51908
1997	2100		7	121066	9721.63	0.398048	1990		0.0578197	0.714286			3.78926	0.178415	0.298061	2.58537
1998	2100		5	122533	9972.86	0.398048	1990		0.0408053	1			3.95314	0.177438	0.2973	2.55441
1999	2100		11	123799	10153.8	0.398048	1990		0.0888537	0.818182			4.11958	0.174541	0.295229	2.60907
2000	2100		11	124259	10215.7	0.398048	2000		0.0885248	1			4.18481	0.172607	0.29148	2.67184
2001	2100		8	124611	10236.3	0.398048	2000		0.0641998	0.875			4.22916	0.169311	0.288755	2.70442
2002	2100		7	125722	10381.5	0.398048	2000		0.0556784	0.571429			4.18383	0.167926	0.284397	2.63279
2003	2100		6	126687	10442.1	0.398048	2000		0.0473608	1.16667			4.60189	0.166726	0.282831	2.63642
2004	2100		7	127030	10454.1	0.398048	2000		0.0551051	0.571429			4.88861	0.167913	0.278973	2.70015
2005	2100		8	127402	10373.5	0.398048	2000		0.0627934	1.125			5.07841	0.167823	0.276895	2.69227
2006	2100		0	128001	10301.6	0.398048	2000		0				5.25777	0.168303	0.275717	2.64842
2007	2100		8	127851	10264	0.398048	2000		0.0625728	0.75			5.47512	0.166671	0.274757	2.73756
2008	2100		2	128671	10112.7	0.398048	2000		0.0155435	1			5.66561	0.165678	0.275011	2.75897
2009	2100		8	128956	10386.5	0.398048	2000		0.0620367	0.5			5.39719	0.16456	0.27117	2.90797
2010	2100		7	129658	10456	0.398048	2010		0.0539882	1			5.25228	0.16343	0.268514	2.94621
2011	2100		5	129070	10399.2	0.398048	2010		0.0387387	0.6			5.57837	0.16144	0.266677	3.02162
2012	2100		6	128155	10454.4	0.398048	2010		0.0468183	0.5			5.31388	0.158691	0.262869	2.99637
2013	2100		2	128284	10557.9	0.398048	2010		0.0155904	1			5.44885	0.158781	0.261942	3.00895
2014	2100		11	127901	10634.6	0.398048	2010		0.086004	0.545455			5.53553	0.15867	0.259732	3.07269
2015	2100		8	127982	10883.5	0.398048	2010		0.0625088	0.625			5.61798	0.159632	0.257724	3.07856
2016	2100		3	127965	10998.2	0.398048	2010		0.0234439	1.66667			5.57965	0.159176	0.254788	3.1493
2017	2100		8	127476	11015.7	0.398048	2010		0.0627569	1.125				0.158924	0.254417	3.08293
2018	2100		7	127445	10998.6	0.398048	2010		0.0549257	0.857143				0.158602	0.25196	3.09938
2019	2100		5	126998	11045.8	0.398048	2010		0.0393707	0.4				0.156302	0.24839	3.08666
2020	2100		6	126900	11148.9	0.398048	2020		0.0472813	0.333333				0.15502	0.244634	3.23089
1960	2200	18	28	150331	7789.24	1.22687	1960	0.119736	0.186256		1555.56	0.769231		0.206351	0.452621	0.179604
1961	2200	15	14	149930	8176.64	1.22687	1960	0.100047	0.0933767		933.333	0.8		0.208521	0.449352	0.226772
1962	2200	16	0	149530	8528.1	1.22687	1960	0.107002	0		0	0.733333		0.210702	0.446066	0.22738
1963	2200	15	16	149129	8899.39	1.22687	1960	0.100584	0.10729		1066.67	0.75		0.212895	0.442762	0.221285
1964	2200	18	13	148728	9233.59	1.22687	1960	0.121026	0.0874078	0.846154	722.222	0.6		0.2151	0.439441	0.248776
1965	2200	8	12	148327	9528.93	1.22687	1960	0.0539347	0.0809021	1	1500	0.7		0.217317	0.436101	0.289899
1966	2200	12	16	147927	9664.04	1.22687	1960	0.0811213	0.108162	0.6875	1333.33	0.65		0.219545	0.432743	0.290685
1967	2200	10	10	147526	9820.39	1.22687	1960	0.0677847	0.0677847	0.8	1000	0.722222		0.221786	0.429367	0.291474
1968	2200	22	21	147125	9825.32	1.22687	1960	0.149532	0.142736	0.952381	954.545	0.916667		0.224039	0.425973	0.305862
1969	2200	17	12	146724	9695.94	1.22687	1960	0.115863	0.0817859	0.916667	705.882	0.714286		0.226304	0.42256	0.381668
1970	2200	22	15	141852	9529.92	1.22687	1970	0.155091	0.105744	0.866667	681.818	1		0.232489	0.424231	0.338381
1971	2200	19	16	150686	9447.65	1.22687	1970	0.12609	0.106181	0.9375	842.105	0.666667		0.237288	0.417585	0.345088
1972	2200	16	9	151543	9461.09	1.22687	1970	0.105581	0.0593892	0.888889	562.5	1		0.242824	0.415908	0.640083
1973	2200	17	13	151479	9197.59	1.22687	1970	0.112227	0.0858204	0.846154	764.706	0.791667		0.246656	0.414553	0.739375
1974	2200	19	8	152596	8542.9	1.22687	1970	0.124512	0.0524262	0.875	421.053	0.714286		0.250652	0.41288	0.766732
1975	2200	23	26	153399	8065.68	1.22687	1970	0.149936	0.169493	1	1130.43	0.75		0.254581	0.412278	1.19297
1976	2200	12	13	153652	7852.08	1.22687	1970	0.0780984	0.0846066	1	1083.33	0.791667		0.257208	0.411444	1.21052
1977	2200	16	15	154562	7586.21	1.22687	1970	0.103518	0.0970486	0.933333	937.5	0.846154		0.256264	0.410449	1.23575
1978	2200	27	31	154883	7246.62	1.22687	1970	0.174325	0.200151	0.967742	1148.15	0.733333		0.255998	0.409374	1.22673
1979	2200	20	19	154475	6685.34	1.22687	1970	0.129471	0.122998	0.947368	950	0.75		0.254714	0.408731	1.2494
1980	2200	16	17	145904	6056.31	1.22687	1980	0.109661	0.116515	1	1062.5	0.6875		0.255051	0.412641	1.37076
1981	2200	20	21	152203	6006.57	1.22687	1980	0.131403	0.137973	1	1050	0.727273		0.252935	0.409036	1.31403
1982	2200	15	16	152153	6151.23	1.22687	1980	0.0985851	0.105157	0.9375	1066.67	0.916667		0.250413	0.407981	1.36705
1983	2200	13	11	152468	6436.97	1.22687	1980	0.0852637	0.0721462	1	846.154	0.68	0.900938	0.247655	0.40745	1.40357
1984	2200	12	15	152163	6630.96	1.22687	1980	0.078863	0.0985788	0.866667	1250	0.75	1.52989	0.244896	0.406163	1.41953
1985	2200	11	13	152162	6848.24	1.22687	1980	0.0722914	0.0854353	0.769231	1181.82	0.7	1.65384	0.241542	0.404782	1.50497
1986	2200	17	16	151490	7158.18	1.22687	1980	0.112218	0.105617	1.125	941.176	0.666667	1.70295	0.239289	0.403571	1.49184
1987	2200	15	16	151686	7325.76	1.22687	1980	0.0988886	0.105481	0.75	1066.67	0.705882	1.72128	0.235424	0.403063	1.51629
1988	2200	20	20	151143	7436.18	1.22687	1980	0.132325	0.132325	1	1000	0.761905	1.83172	0.229908	0.403231	1.50189
1989	2200		13	151429	7478.06	1.22687	1980		0.085849	0.846154			2.24343	0.223673	0.403301	1.48585
1990	2200		8	151759	7458.74	1.22687	1990		0.0527152	0.875			2.07927	0.218076	0.403047	1.53533
1991	2200		18	153071	7173.22	1.22687	1990		0.117592	0.833333			2.19752	0.212777	0.403316	1.50257
1992	2200		15	154642	7382.86	1.22687	1990		0.0969982	0.533333			2.67534	0.207602	0.403429	1.51317
1993	2200		23	156367	7576.66	1.22687	1990		0.14709	0.869565			2.91893	0.203745	0.403199	1.55404
1994	2200		14	157799	7786.08	1.22687	1990		0.0887205	0.785714			3.26256	0.199849	0.40288	1.62232
1995	2200		17	159137	7958.78	1.22687	1990		0.106826	0.764706			3.9043	0.196365	0.403011	1.65266
1996	2200		19	154041	8470.65	1.22687	1990		0.123344	0.631579			3.92103	0.195071	0.406833	1.9735
1997	2200		9	154411	8661.01	1.22687	1990		0.058286	0.666667			3.78211	0.193205	0.405696	2.02058
1998	2200		16	156171	8898.54	1.22687	1990		0.102452	0.75			3.93799	0.193813	0.406657	2.10667
1999	2200		15	158126	9071.94	1.22687	1990		0.0948611	0.866667			3.96519	0.192998	0.407707	2.17548
2000	2200		17	158107	9131.55	1.22687	2000		0.107522	0.764706			5.53423	0.192313	0.405523	2.29591
2001	2200		13	157878	9064.93	1.22687	2000		0.0823421	0.692308			6.24533	0.191927	0.403109	2.34358
2002	2200		20	158495	9105.17	1.22687	2000		0.126187	0.85			6.89612	0.191451	0.400896	2.01899
2003	2200		7	157904	9082.64	1.22687	2000		0.0443307	0.428571			7.09925	0.190977	0.400174	2.17854
2004	2200		6	157876	9020.24	1.22687	2000		0.0380045	0.5			6.85981	0.192449	0.39735	2.18526
2005	2200		12	159137	8891.14	1.22687	2000		0.0754067	0.5			6.50383	0.19568	0.395577	2.28105
2006	2200		5	159874	8775.95	1.22687	2000		0.0312746	0.6			6.78034	0.197043	0.39361	2.28305
2007	2200		10	160542	8693.3	1.22687	2000		0.062289	0.4			7.68023	0.197867	0.391835	2.32961
2008	2200		14	161303	8525.31	1.22687	2000		0.0867932	0.571429			7.11704	0.198775	0.391183	2.33102
2009	2200		19	161257	8711.83	1.22687	2000		0.117824	0.842105			7.11535	0.198193	0.387134	2.28207
2010	2200		4	161029	8723.5	1.22687	2010		0.0248402	0.75			7.1217	0.19907	0.38626	2.2232
2011	2200		4	159293	8714.22	1.22687	2010		0.025111	0.75			7.19555	0.194679	0.385855	2.14699
2012	2200		4	158290	8780.15	1.22687	2010		0.0252701	0.75			7.23735	0.198989	0.381692	2.1985
2013	2200		7	156656	8897.91	1.22687	2010		0.0446839	0.571429			7.30901	0.197956	0.380145	2.21504
2014	2200		3	156146	8995.09	1.22687	2010		0.0192128	0				0.198955	0.377768	2.21587
2015	2200		7	155916	9222.58	1.22687	2010		0.044896	0.571429				0.199614	0.378351	2.26404
2016	2200		10	155171	9344.87	1.22687	2010		0.064445	0.9				0.198478	0.376552	2.35869
2017	2200		11	154277	9384.36	1.22687	2010		0.0713003	0.181818				0.196517	0.376381	2.39828
2018	2200		15	153494	9387.54	1.22687	2010		0.0977237	0.533333				0.196275	0.376125	2.45612
2019	2200		15	153034	9445.01	1.22687	2010		0.0980174	0.666667				0.19561	0.375113	2.50271
2020	2200		9	152535	9547.82	1.22687	2020		0.0590029	0.777778				0.194572	0.372524	2.29456
1960	2300	13	15	150877	7789.24	3.73798	1960	0.0861629	0.0994187		1153.85	0.772727		0.211629	0.209376	0.63628
1961	2300	8	9	152198	8176.64	3.73798	1960	0.0525631	0.0591335		1125	0.72		0.21431	0.208373	0.676751
1962	2300	11	0	153519	8528.1	3.73798	1960	0.0716525	0		0	0.714286		0.216945	0.207387	0.703497
1963	2300	14	11	154840	8899.39	3.73798	1960	0.0904161	0.0710412		785.714	0.666667		0.219535	0.206418	0.716871
1964	2300	20	16	156161	9233.59	3.73798	1960	0.128073	0.102459	0.9375	800	0.826087		0.222081	0.205465	0.665981
1965	2300	11	6	157481	9528.93	3.73798	1960	0.0698495	0.0380997	1	545.455	0.722222		0.224584	0.204529	0.761995
1966	2300	14	14	158802	9664.04	3.73798	1960	0.0881599	0.0881599	0.714286	1000	0.777778		0.227045	0.203607	0.654902
1967	2300	19	16	160123	9820.39	3.73798	1960	0.118659	0.099923	0.9375	842.105	0.878788		0.229466	0.202702	0.780649
1968	2300	15	14	161444	9825.32	3.73798	1960	0.0929114	0.0867173	0.857143	933.333	0.869565		0.231848	0.20181	0.89195
1969	2300	18	16	162765	9695.94	3.73798	1960	0.110589	0.0983012	1	888.889	0.8125		0.23419	0.200934	0.983012
1970	2300	23	24	171960	9529.92	3.73798	1970	0.133752	0.139567	1	1043.48	0.625		0.238067	0.196902	0.947893
1971	2300	12	7	175143	9792.49	3.73798	1970	0.0685155	0.0399674	1	583.333	0.777778		0.243183	0.193944	0.890702
1972	2300	18	14	179852	10127.1	3.73798	1970	0.100082	0.0778417	1.07143	777.778	0.769231		0.248316	0.191982	1.08978
1973	2300	25	15	181590	10136.5	3.73798	1970	0.137673	0.0826039	0.8	600	0.818182		0.251241	0.190076	1.05182
1974	2300	27	20	183449	9669.86	3.73798	1970	0.14718	0.109022	1	740.741	0.766667		0.253821	0.188375	1.13928
1975	2300	21	14	190125	9389.69	3.73798	1970	0.110453	0.0736356	1.07143	666.667	0.730769		0.256083	0.191419	1.15187
1976	2300	12	12	191818	9350.24	3.73798	1970	0.0625594	0.0625594	0.75	1000	0.794118		0.257053	0.190989	1.38673
1977	2300	25	18	193456	9220.63	3.73798	1970	0.129228	0.0930444	1	720	0.777778		0.256001	0.18969	1.43185
1978	2300	19	20	197276	8982.86	3.73798	1970	0.0963115	0.101381	0.95	1052.63	0.885714		0.255233	0.189369	1.45988
1979	2300	14	15	199785	8434.89	3.73798	1970	0.0700754	0.0750808	0.933333	1071.43	0.740741		0.253412	0.189271	1.43154
1980	2300	24	24	200733	7755.64	3.73798	1980	0.119562	0.119562	1	1000	0.837838		0.254609	0.189241	1.45965
1981	2300	17	15	202384	7702.14	3.73798	1980	0.0839988	0.0741166	0.933333	882.353	0.692308		0.254084	0.188934	1.55151
1982	2300	11	9	203958	7889.21	3.73798	1980	0.0539326	0.0441266	1	818.182	0.75		0.251842	0.188776	1.57385
1983	2300	15	14	204438	8259.17	3.73798	1980	0.0733719	0.0684804	1	933.333	0.833333	0.997871	0.249182	0.188134	1.58483
1984	2300	14	15	205507	8510.09	3.73798	1980	0.0681243	0.0729904	0.866667	1071.43	0.722222	1.80467	0.246894	0.187644	1.55713
1985	2300	16	18	206392	8792.22	3.73798	1980	0.0775223	0.0872126	0.944444	1125	0.675676	1.96147	0.244143	0.187179	1.55045
1986	2300	16	17	207497	9197.68	3.73798	1980	0.0771096	0.081929	1	1062.5	0.814815	2.05503	0.242134	0.186888	1.56629
1987	2300	18	16	208189	9419.32	3.73798	1980	0.0864598	0.0768531	0.9375	888.889	0.75	2.13218	0.238403	0.186498	1.57549
1988	2300	11	12	209657	9571.39	3.73798	1980	0.0524667	0.0572364	1.25	1090.91	0.708333	2.22004	0.233725	0.186696	1.61693
1989	2300		18	210995	9636.31	3.73798	1980		0.0853103	0.888889			2.30323	0.228745	0.186954	1.56402
1990	2300		12	212854	9620.03	3.73798	1990		0.0563766	0.833333			2.74687	0.224322	0.187277	1.58794
1991	2300		22	214305	9690.19	3.73798	1990		0.102657	0.909091			3.17469	0.217956	0.188536	1.57252
1992	2300		11	217531	9852.6	3.73798	1990		0.0505675	1			3.67527	0.217276	0.18857	1.57679
1993	2300		9	218990	10000.7	3.73798	1990		0.0410978	1.11111			3.55181	0.211848	0.189873	1.69414
1994	2300		14	221195	10173.4	3.73798	1990		0.0632926	0.714286			3.96221	0.208132	0.190781	1.74507
1995	2300		13	222252	10305.9	3.73798	1990		0.0584922	0.769231			4.14225	0.205042	0.19151	1.76826
1996	2300		12	223957	10411.3	3.73798	1990		0.0535817	0.833333			4.27558	0.204018	0.190934	1.78159
1997	2300		10	226584	10569.8	3.73798	1990		0.0441337	0.7			3.98906	0.202876	0.191684	1.79624
1998	2300		13	227479	10796.3	3.73798	1990		0.0571481	0.846154			4.19934	0.201094	0.192339	1.66609
1999	2300		13	229227	10941.7	3.73798	1990		0.0567123	0.461538			4.13993	0.20036	0.192197	1.69701
2000	2300		10	230687	10954.5	3.73798	2000		0.0433488	0.8			5.4281	0.200025	0.192084	1.75563
2001	2300		6	231894	10908.2	3.73798	2000		0.0258739	0.666667			5.53629	0.200219	0.192331	1.79393
2002	2300		10	233286	10992.5	3.73798	2000		0.0428658	0.8			5.61667	0.201073	0.192575	1.79608
2003	2300		8	235837	10993.4	3.73798	2000		0.0339217	0.875			5.59764	0.204756	0.192507	1.73425
2004	2300		6	237745	10949.5	3.73798	2000		0.0252372	0.833333			5.6334	0.206113	0.191647	1.74978
2005	2300		10	241486	10819.5	3.73798	2000		0.0414102	0.6			5.22051	0.210419	0.189804	1.71024
2006	2300		7	245736	10701.5	3.73798	2000		0.0284858	0.714286			5.51604	0.21398	0.188572	1.74984
2007	2300		6	249350	10620.4	3.73798	2000		0.0240626	0.666667			5.75472	0.217794	0.187416	1.70844
2008	2300		8	252689	10435.6	3.73798	2000		0.0316594	0.75			5.46151	0.220564	0.186339	1.76105
2009	2300		5	255053	10684.2	3.73798	2000		0.0196038	0.6			5.4191	0.22288	0.186012	1.78394
2010	2300		17	257179	10721.1	3.73798	2010		0.0661019	0.882353			5.3826	0.224484	0.184607	1.66421
2011	2300		7	258971	10413.5	3.73798	2010		0.02703	0.714286			5.35392	0.226047	0.183616	1.70675
2012	2300		6	261402	10432.6	3.73798	2010		0.0229532	0.833333			5.31234	0.227435	0.182767	1.63733
2013	2300		6	256943	10764.9	3.73798	2010		0.0233515	0.666667			5.28522	0.229222	0.182328	1.66574
2014	2300		16	258099	10821.9	3.73798	2010		0.0619917	0.75				0.231233	0.182043	1.63503
2015	2300		9	259630	11031.2	3.73798	2010		0.0346647	1.22222				0.232858	0.182479	1.64465
2016	2300		13	260724	11112.7	3.73798	2010		0.0498612	0.461538				0.233761	0.181913	1.6761
2017	2300		8	262060	11094.4	3.73798	2010		0.0305274	1				0.234538	0.182103	1.71335
2018	2300		13	263382	11041.2	3.73798	2010		0.049358	0.846154				0.232863	0.18188	1.62502
2019	2300		10	264135	11048.5	3.73798	2010		0.0378594	0.8				0.231503	0.182433	1.60145
2020	2300		9	264386	11121.3	3.73798	2020		0.0340411	0.666667				0.228843	0.183217	1.55455
1960	2400	57	133	602356	7789.24	0.382721	1960	0.0946284	0.2208		2333.33	0.564103		0.204724	0.307549	0.801851
1961	2400	41	96	613347	8176.64	0.382721	1960	0.0668464	0.156518		2341.46	0.679487		0.210903	0.304809	1.94507
1962	2400	79	0	624337	8528.1	0.382721	1960	0.126534	0		0	0.518987		0.216865	0.302166	0.957816
1963	2400	66	72	635328	8899.39	0.382721	1960	0.103883	0.113327		1090.91	0.482353		0.22262	0.299614	0.950691
1964	2400	71	79	646318	9233.59	0.382721	1960	0.109853	0.122231	0.987342	1112.68	0.589744		0.228179	0.297149	0.951544
1965	2400	84	94	657309	9528.93	0.382721	1960	0.127794	0.143007	0.819149	1119.05	0.571429		0.233552	0.294767	0.905206
1966	2400	72	72	668299	9664.04	0.382721	1960	0.107736	0.107736	0.902778	1000	0.598039		0.238749	0.292463	0.878349
1967	2400	75	91	679290	9820.39	0.382721	1960	0.110409	0.133963	0.813187	1213.33	0.635294		0.243777	0.290233	1.06435
1968	2400	85	95	690280	9825.32	0.382721	1960	0.123138	0.137625	0.852632	1117.65	0.601942		0.248646	0.288075	1.08796
1969	2400	90	82	701271	9695.94	0.382721	1960	0.128338	0.116931	0.829268	911.111	0.590361		0.253361	0.285984	1.08945
1970	2400	106	113	710639	9529.92	0.382721	1970	0.149162	0.159012	0.80531	1066.04	0.63		0.258048	0.285336	1.18907
1971	2400	110	116	720018	10032.6	0.382721	1970	0.152774	0.161107	0.706897	1054.55	0.615385		0.262611	0.284658	1.1958
1972	2400	118	123	722341	10606.7	0.382721	1970	0.163358	0.17028	0.707317	1042.37	0.571429		0.267129	0.286779	2.78262
1973	2400	121	98	731793	10819.1	0.382721	1970	0.165347	0.133918	0.867347	809.917	0.706422		0.270053	0.290805	1.34601
1974	2400	119	99	737798	10511	0.382721	1970	0.161291	0.134183	0.747475	831.933	0.732759		0.274735	0.290197	1.6861
1975	2400	123	112	748069	10334.3	0.382721	1970	0.164423	0.149719	0.767857	910.569	0.652893		0.279484	0.290821	1.814
1976	2400	101	91	761645	10431.6	0.382721	1970	0.132608	0.119478	1.01099	900.99	0.655462		0.284816	0.292172	1.8657
1977	2400	106	95	775298	10421.7	0.382721	1970	0.136722	0.122534	0.757895	896.226	0.653226		0.284177	0.292209	1.88444
1978	2400	104	97	782774	10273.6	0.382721	1970	0.132861	0.123918	0.865979	932.692	0.552381		0.283672	0.292604	1.88177
1979	2400	108	96	791497	9754.03	0.382721	1970	0.13645	0.121289	0.875	888.889	0.652174		0.283257	0.295559	1.91157
1980	2400	98	92	797817	9067.71	0.382721	1980	0.122835	0.115315	0.826087	938.776	0.683333		0.28228	0.298185	1.89517
1981	2400	112	102	805825	9095.51	0.382721	1980	0.138988	0.126578	0.666667	910.714	0.584071		0.280407	0.29938	1.93715
1982	2400	104	96	811660	9403.81	0.382721	1980	0.128132	0.118276	0.65625	923.077	0.618182		0.276371	0.299497	1.94416
1983	2400	107	100	817900	9918	0.382721	1980	0.130823	0.122264	0.7	934.579	0.677686	1.83501	0.272357	0.300357	3.75107
1984	2400	126	120	824315	10292.9	0.382721	1980	0.152854	0.145575	0.641667	952.381	0.654545	2.71983	0.268234	0.299763	3.83834
1985	2400	126	118	833592	10697.3	0.382721	1980	0.151153	0.141556	0.644068	936.508	0.625	3.03206	0.263513	0.299281	3.89279
1986	2400	112	110	845449	11255.2	0.382721	1980	0.132474	0.130108	0.754545	982.143	0.717742	3.27991	0.259499	0.298162	3.86422
1987	2400	126	119	861242	11595.4	0.382721	1980	0.1463	0.138173	0.621849	944.444	0.632812	3.0874	0.25361	0.297009	3.90366
1988	2400	135	130	876615	11844.4	0.382721	1980	0.154001	0.148298	0.707692	962.963	0.681159	3.38917	0.246364	0.296601	3.97552
1989	2400		136	890600	11973.4	0.382721	1980		0.152706	0.691176			3.88109	0.238901	0.29659	4.12531
1990	2400		165	906684	11999.1	0.382721	1990		0.181982	0.6			4.02786	0.232278	0.296797	4.17014
1991	2400		158	920370	12084.5	0.382721	1990		0.17167	0.626582			4.44495	0.225156	0.29849	4.25264
1992	2400		150	937231	12277	0.382721	1990		0.160046	0.613333			4.63066	0.219206	0.300387	4.21988
1993	2400		162	951484	12459.5	0.382721	1990		0.17026	0.666667			4.95226	0.214079	0.301774	4.29329
1994	2400		212	964850	12675.5	0.382721	1990		0.219723	0.528302			5.57496	0.209199	0.303049	4.27839
1995	2400		158	977397	12852	0.382721	1990		0.161654	0.537975			5.96073	0.205473	0.302796	4.30122
1996	2400		151	989199	12984.2	0.382721	1990		0.152649	0.503311			5.69956	0.202874	0.303628	4.3419
1997	2400		193	1002966	13172.3	0.382721	1990		0.192429	0.715026			5.23846	0.201946	0.305956	4.3142
1998	2400		140	1015983	13442.2	0.382721	1990		0.137798	0.685714			5.09556	0.200961	0.308967	4.41248
1999	2400		117	1030337	13610.3	0.382721	1990		0.113555	0.606838			5.08474	0.199383	0.311689	4.41894
2000	2400		116	1043450	13631.8	0.382721	2000		0.11117	0.396552			7.04107	0.198629	0.311293	4.46212
2001	2400		115	1055256	13612.1	0.382721	2000		0.108978	0.53913			7.02957	0.198356	0.312159	4.45674
2002	2400		124	1068409	13752.9	0.382721	2000		0.11606	0.330645			6.97018	0.198513	0.312996	4.50202
2003	2400		153	1082054	13794.2	0.382721	2000		0.141398	0.411765			6.90446	0.200633	0.313725	4.41845
2004	2400		143	1098719	13779.2	0.382721	2000		0.130152	0.461538			6.89803	0.20252	0.314204	4.43061
2005	2400		134	1116391	13658.7	0.382721	2000		0.12003	0.58209			6.62313	0.20492	0.313908	4.41691
2006	2400		112	1137479	13546.8	0.382721	2000		0.0984634	0.571429			6.19704	0.207175	0.312994	4.41151
[truncated: 43,182 more rows]
