# Supplementary material for: Are the geographic disparities in U.S. violent crime rising?
Source: PLoS One. 2024 Aug 28;19(8):e0308799. doi: 10.1371/journal.pone.0308799 (PMC11355549; doi:10.1371/journal.pone.0308799)
Supplement: S3 File — (XLSX) [file pone.0308799.s003.xlsx]

## Sheet: Sheet1
MSACC	year	report	vict_per	hr	MSAIND	report2	vict_per2
Anaheim-Santa Ana, CA	1975	0.447059	0.0245399	3.85473e-05
Anaheim-Santa Ana, CA	1985	0.482759	0.0156737	4.92325e-05
Anaheim-Santa Ana, CA	1995	0.432353	0.018257
Anaheim-Santa Ana, CA	2005	0.58	0.00477692
Atlanta, GA	1975	0.557692	0.0168244	0.000206397
Atlanta, GA	1985	0.476341	0.01266	0.000155031
Atlanta, GA	1995	0.424929	0.0160599
Atlanta, GA	2005	0.5	0.00501417
Baltimore, MD	1975	0.45	0.0245555	0.000143035
Baltimore, MD	1985	0.539683	0.011627	0.000130091
Baltimore, MD	1995	0.42953	0.016997
Baltimore, MD	2005	0.535714	0.00676622
Boston, MA-NH	1975	0.535211	0.0204604	1.82888e-05
Boston, MA-NH	1985	0.480687	0.0167031	1.90866e-05
Boston, MA-NH	1995	0.395604	0.0145662
Boston, MA-NH	2005	0.45	0.00895324
Charlotte-Gastonia-Rock Hill, NC-SC	1975	0.387097	0.0323077	0.000191815
Charlotte-Gastonia-Rock Hill, NC-SC	1985	0.422619	0.0172301	0.000135714
Charlotte-Gastonia-Rock Hill, NC-SC	1995	0.436782	0.0284561
Charlotte-Gastonia-Rock Hill, NC-SC	2005	0.333333	0.00834052
Chicago, IL	1975	0.442424	0.0161626	0.000147002
Chicago, IL	1985	0.50996	0.0157312	0.000150527
Chicago, IL	1995	0.471942	0.0172829
Chicago, IL	2005	0.575	0.00897068
Cincinnati, OH-KY-IN	1975	0.6	0.0154321	7.83552e-05
Cincinnati, OH-KY-IN	1985	0.560241	0.0105248	5.46844e-05
Cincinnati, OH-KY-IN	1995	0.443966	0.0217644
Cincinnati, OH-KY-IN	2005	0.540541	0.0132685
Cleveland, Lorain, Elyria, OH	1975	0.655172	0.0111057	0.000160391
Cleveland, Lorain, Elyria, OH	1985	0.47191	0.0161091	0.000111141
Cleveland, Lorain, Elyria, OH	1995	0.45679	0.0178753
Cleveland, Lorain, Elyria, OH	2005	0.671053	0.00987973
Columbus, OH	1975	0.592593	0.0212982	4.12738e-05
Columbus, OH	1985	0.490566	0.0174694	3.40898e-05
Columbus, OH	1995	0.495413	0.021703
Columbus, OH	2005	0.593023	0.0157628
Dallas, TX	1975	0.462963	0.0214823	0.000173197
Dallas, TX	1985	0.454545	0.0183746	0.000182954
Dallas, TX	1995	0.459103	0.0182722
Dallas, TX	2005	0.433735	0.013388
Denver, CO	1975	0.487179	0.0147059	7.94194e-05
Denver, CO	1985	0.498567	0.0218827	7.77774e-05
Denver, CO	1995	0.45245	0.0243923
Denver, CO	2005	0.402597	0.0101838
Detroit, MI	1975	0.428571	0.024327	0.000186247
Detroit, MI	1985	0.451505	0.0229609	0.00019426
Detroit, MI	1995	0.40625	0.0186428
Detroit, MI	2005	0.496894	0.00900846
Fort Lauderdale, FL	1975	0.875	0.00498132	0.000133639
Fort Lauderdale, FL	1985	0.652632	0.00987654	0.000133556
Fort Lauderdale, FL	1995	0.43662	0.0145369
Fort Lauderdale, FL	2005	0.588235	0.00581662
Fort Worth-Arlington, TX	1975	0.5	0.0185185	0.000141687
Fort Worth-Arlington, TX	1985	0.578512	0.0183762	0.000158722
Fort Worth-Arlington, TX	1995	0.406593	0.0176951
Fort Worth-Arlington, TX	2005	0.542857	0.01159
Houston, TX	1975	0.393939	0.0187553	0.000210716
Houston, TX	1985	0.462848	0.0206812	0.000220045
Houston, TX	1995	0.456359	0.0168173
Houston, TX	2005	0.461078	0.0113379
Kansas City, MO-KS	1975	0.45098	0.0241993	0.000120248
Kansas City, MO-KS	1985	0.515789	0.0123347	0.000124687
Kansas City, MO-KS	1995	0.467742	0.0181622
Kansas City, MO-KS	2005	0.527273	0.00981044
Los Angeles-Long Beach, CA	1975	0.523364	0.0211841	0.000144361
Los Angeles-Long Beach, CA	1985	0.467213	0.0172603	0.000187815
Los Angeles-Long Beach, CA	1995	0.385233	0.0209867
Los Angeles-Long Beach, CA	2005	0.434164	0.00882629
Miami, FL	1975	0.551724	0.0126743	0.000182697
Miami, FL	1985	0.664975	0.0114671	0.000272568
Miami, FL	1995	0.493421	0.0119253
Miami, FL	2005	0.611111	0.00531846
Minneapolis-St. Paul, MN-WI	1975	0.457627	0.0136	3.75964e-05
Minneapolis-St. Paul, MN-WI	1985	0.465517	0.0179441	3.4687e-05
Minneapolis-St. Paul, MN-WI	1995	0.472585	0.0201933
Minneapolis-St. Paul, MN-WI	2005	0.472	0.0117591
Nassau-Suffolk, NY	1975	0.6	0.00588643	2.40332e-05
Nassau-Suffolk, NY	1985	0.451178	0.00998453	3.17344e-05
Nassau-Suffolk, NY	1995	0.455959	0.0102443
Nassau-Suffolk, NY	2005	0.521739	0.00496555
New York, NY	1975	0.55122	0.0179641	0.00019123
New York, NY	1985	0.470339	0.0161687	0.000208203
New York, NY	1995	0.400744	0.0147652
New York, NY	2005	0.413978	0.006613
Newark, NJ	1975	0.707317	0.0179558	9.93057e-05
Newark, NJ	1985	0.487654	0.012751	0.000103088
Newark, NJ	1995	0.522222	0.0112503
Newark, NJ	2005	0.527778	0.00743049
Norfolk-Virginia Beach-Newport News, VA-NC	1975	0.575758	0.0261905	0.000123212
Norfolk-Virginia Beach-Newport News, VA-NC	1985	0.597884	0.0198483	0.000105501
Norfolk-Virginia Beach-Newport News, VA-NC	1995	0.508333	0.0153766
Norfolk-Virginia Beach-Newport News, VA-NC	2005	0.380952	0.0115237
Oakland, CA	1975	0.513158	0.0257759
Oakland, CA	1985	0.479042	0.0225403
Oakland, CA	1995	0.452055	0.0244123
Oakland, CA	2005	0.495495	0.0139244
Orlando, FL	1975	0.352941	0.0201681	0.00012318
Orlando, FL	1985	0.447917	0.0200024	0.0001026
Orlando, FL	1995	0.51938	0.0150708
Orlando, FL	2005	0.458333	0.005
Philadelphia, PA-NJ	1975	0.495798	0.0176275	0.000111252
Philadelphia, PA-NJ	1985	0.543103	0.0110293	0.00010151
Philadelphia, PA-NJ	1995	0.396226	0.0132817
Philadelphia, PA-NJ	2005	0.506849	0.00763276
Phoenix-Mesa, AZ	1975	0.575	0.0183777	9.36174e-05
Phoenix-Mesa, AZ	1985	0.488	0.0115627	9.23141e-05
Phoenix-Mesa, AZ	1995	0.473214	0.0274873
Phoenix-Mesa, AZ	2005	0.39881	0.0142193
Pittsburgh, PA	1975	0.4375	0.0169702	4.98927e-05
Pittsburgh, PA	1985	0.516556	0.0133083	4.01935e-05
Pittsburgh, PA	1995	0.451883	0.0170098
Pittsburgh, PA	2005	0.583333	0.00742574
Portland-Vancouver, OR-WA	1975	0.396825	0.0364098	4.93424e-05
Portland-Vancouver, OR-WA	1985	0.547988	0.0257814	5.90362e-05
Portland-Vancouver, OR-WA	1995	0.426901	0.018622
Portland-Vancouver, OR-WA	2005	0.4375	0.0115715
Riverside-San Bernardino, CA	1975	0.510638	0.0229575	9.05013e-05
Riverside-San Bernardino, CA	1985	0.604651	0.01603	0.000117678
Riverside-San Bernardino, CA	1995	0.445205	0.0227836
Riverside-San Bernardino, CA	2005	0.598361	0.00992064
Sacramento, CA	1975	0.512821	0.0390824	8.71935e-05
Sacramento, CA	1985	0.522267	0.0197995	8.73972e-05
Sacramento, CA	1995	0.366337	0.0294567
Sacramento, CA	2005	0.5	0.0178888
St. Louis, MO-IL	1975	0.47541	0.0195312	0.000149995
St. Louis, MO-IL	1985	0.490862	0.0150924	0.00014119
St. Louis, MO-IL	1995	0.44127	0.0162091
St. Louis, MO-IL	2005	0.54	0.00967037
San Antonio, TX	1975	0.40625	0.0263713	0.000157143
San Antonio, TX	1985	0.52381	0.0165773	0.000174046
San Antonio, TX	1995	0.561644	0.0166988
San Antonio, TX	2005	0.509091	0.0104631
San Diego, CA	1975	0.391304	0.0303194	6.30881e-05
San Diego, CA	1985	0.459829	0.0253146	8.14364e-05
San Diego, CA	1995	0.476703	0.0172917
San Diego, CA	2005	0.40625	0.00735794
San Francisco, CA	1975	0.360465	0.0328638	0.000113628
San Francisco, CA	1985	0.422633	0.023614	8.8797e-05
San Francisco, CA	1995	0.307407	0.0220814
San Francisco, CA	2005	0.45614	0.00981554
San Jose, CA	1975	0.5	0.0265996	5.04866e-05
San Jose, CA	1985	0.448795	0.019745	5.68468e-05
San Jose, CA	1995	0.377143	0.0157706
San Jose, CA	2005	0.377778	0.00728937
Seatle-Bellevue-Everett, WA	1975	0.458333	0.0186916	5.3686e-05
Seatle-Bellevue-Everett, WA	1985	0.518421	0.0202429	5.47734e-05
Seatle-Bellevue-Everett, WA	1995	0.376997	0.018946
Seatle-Bellevue-Everett, WA	2005	0.456376	0.0147836
Tampa-St. Petersburg-Clearwater, FL	1975	0.714286	0.0101376	9.12752e-05
Tampa-St. Petersburg-Clearwater, FL	1985	0.561224	0.0153891	0.000102872
Tampa-St. Petersburg-Clearwater, FL	1995	0.492492	0.0220962
Tampa-St. Petersburg-Clearwater, FL	2005	0.462264	0.0128559
Washington, DC-MD-VA-WV	1975	0.480769	0.0204141	0.000112903
Washington, DC-MD-VA-WV	1985	0.485868	0.0188191	0.000111938
Washington, DC-MD-VA-WV	1995	0.369524	0.0194179
Washington, DC-MD-VA-WV	2005	0.371951	0.0102767
West Palm Beach-Boca Raton, FL	1975	0.4	0.0152964	0.000128961
West Palm Beach-Boca Raton, FL	1985	0.635514	0.0130684	0.000111968
West Palm Beach-Boca Raton, FL	1995	0.516854	0.0125504
West Palm Beach-Boca Raton, FL	2005	0.47619	0.00569801
	2005				Atlanta-Sandy Springs-Roswell, GA	0.455621	0.866359
	2005				Austin-Round Rock, TX	0.555556	1.69559
	2005				Baltimore-Columbia-Towson, MD	0.534351	1.23404
	2005				Birmingham-Hoover, AL	0.6	1.77453
	2005				Boston-Cambridge-Newton, MA-NH	0.490099	1.22662
	2005				Buffalo-Cheektowaga-Niagara Falls, NY	0.421053	1.37392
	2005				Charlotte-Concord-Gastonia, NC-SC	0.436364	1.47483
	2005				Chicago-Naperville-Elgin, IL-IN-WI	0.536	1.40005
	2005				Cincinnati, OH-KY-IN	0.511905	2.04634
	2005				Cleveland-Elyria, OH	0.561497	1.55115
	2005				Columbus, OH	0.556962	2.08849
	2005				Dallas-Fort Worth-Arlington, TX	0.466899	2.14729
	2005				Denver-Aurora-Lakewood, CO	0.442529	1.68938
	2005				Detroit-Warren-Dearborn, MI	0.45768	1.56838
	2005				Hartford-West Hartford-East Hartford, CT	0.390244	1.43316
	2005				Houston-The Woodlands-Sugar Land, TX	0.469526	1.72484
	2005				Indianapolis-Carmel-Anderson, IN	0.436975	1.61905
	2005				Jacksonville, FL	0.625	1.34777
	2005				Kansas City, MO-KS	0.489655	1.64999
	2005				Las Vegas-Henderson-Paradise, NV	0.4875	2.08461
	2005				Los Angeles-Long Beach-Anaheim, CA	0.478659	1.28085
	2005				Louisville/Jefferson County, KY-IN	0.655738	1.34391
	2005				Memphis, TN-MS-AR	0.607595	1.74405
	2005				Miami-Fort Lauderdale-West Palm Beach, FL	0.621622	0.865636
	2005				Milwaukee-Waukesha-West Allis, WI	0.663793	1.69216
	2005				Minneapolis-St. Paul-Bloomington, MN-WI	0.494118	1.67556
	2005				Nashville-Davidson-Murfreesboro-Franklin, TN	0.59322	1.2372
	2005				New Orleans-Metairie, LA	0.590361	1.60935
	2005				New York-Newark-Jersey City, NY-NJ-PA	0.486567	0.980967
	2005				Oklahoma City, OK	0.573529	1.53097
	2005				Orlando-Kissimmee-Sanford, FL	0.560976	0.658921
	2005				Philadelphia-Camden-Wilmington, PA-NJ-DE-MD	0.540351	1.15755
	2005				Phoenix-Mesa-Scottsdale, AZ	0.425867	1.83413
	2005				Pittsburgh, PA	0.559211	1.3271
	2005				Portland-Vancouver-Hillsboro, OR-WA	0.486667	1.92729
	2005				Providence-Warwick, RI-MA	0.515625	1.06704
	2005				Raleigh, NC	0.444444	0.599972
	2005				Richmond, VA	0.74	1.12743
	2005				Riverside-San Bernardino-Ontario, CA	0.569767	1.61955
	2005				Rochester, NY	0.534653	2.00396
	2005				Sacramento-Roseville-Arden-Arcade, CA	0.497696	2.37514
	2005				St. Louis, MO-IL	0.53	1.60373
	2005				Salt Lake City, UT	0.43299	2.48013
	2005				San Antonio-New Braunfels, TX	0.489583	1.44435
	2005				San Diego-Carlsbad, CA	0.443299	0.866602
	2005				San Francisco-Oakland-Hayward, CA	0.490066	1.71559
	2005				San Jose-Sunnyvale-Santa Clara, CA	0.46875	1.20353
	2005				Seattle-Tacoma-Bellevue, WA	0.427027	2.25017
	2005				Tampa-St. Petersburg-Clearwater, FL	0.464286	1.90641
	2005				Tucson, AZ	0.428571	2.7972
	2005				Virginia Beach-Norfolk-Newport News, VA-NC	0.504762	1.46848
	2005				Washington-Arlington-Alexandria, DC-VA-MD-WV	0.376316	1.68213
	2015				Atlanta-Sandy Springs-Roswell, GA	0.537879	0.86893
	2015				Austin-Round Rock, TX	0.388889	1.10303
	2015				Baltimore-Columbia-Towson, MD	0.467742	1.55363
	2015				Birmingham-Hoover, AL	0.8	1.07403
	2015				Boston-Cambridge-Newton, MA-NH	0.390476	0.782123
	2015				Buffalo-Cheektowaga-Niagara Falls, NY	0.866667	0.602652
	2015				Charlotte-Concord-Gastonia, NC-SC	0.578947	0.776398
	2015				Chicago-Naperville-Elgin, IL-IN-WI	0.440191	0.831601
	2015				Cincinnati, OH-KY-IN	0.492958	1.09496
	2015				Cleveland-Elyria, OH	0.557143	1.09378
	2015				Columbus, OH	0.625	0.926316
	2015				Dallas-Fort Worth-Arlington, TX	0.486772	1.11634
	2015				Denver-Aurora-Lakewood, CO	0.495495	1.44628
	2015				Detroit-Warren-Dearborn, MI	0.532787	0.975221
	2015				Hartford-West Hartford-East Hartford, CT	0.361111	0.987467
	2015				Houston-The Woodlands-Sugar Land, TX	0.613636	1.09374
	2015				Indianapolis-Carmel-Anderson, IN	0.625	1.09595
	2015				Jacksonville, FL	0.714286	0.575409
	2015				Kansas City, MO-KS	0.420455	1.37775
	2015				Las Vegas-Henderson-Paradise, NV	0.5	1.6633
	2015				Los Angeles-Long Beach-Anaheim, CA	0.452769	0.949691
	2015				Louisville/Jefferson County, KY-IN	0.352941	1.85395
	2015				Memphis, TN-MS-AR	0.666667	1.16077
	2015				Miami-Fort Lauderdale-West Palm Beach, FL	0.648148	0.377692
	2015				Milwaukee-Waukesha-West Allis, WI	0.461538	1.64352
	2015				Minneapolis-St. Paul-Bloomington, MN-WI	0.380952	1.26981
	2015				Nashville-Davidson-Murfreesboro-Franklin, TN	0.548387	0.745805
	2015				New Orleans-Metairie, LA	0.419355	1.13498
	2015				New York-Newark-Jersey City, NY-NJ-PA	0.530547	0.64919
	2015				Oklahoma City, OK	0.285714	1.39958
	2015				Orlando-Kissimmee-Sanford, FL	0.461538	0.514706
	2015				Philadelphia-Camden-Wilmington, PA-NJ-DE-MD	0.568493	1.03868
	2015				Phoenix-Mesa-Scottsdale, AZ	0.575221	0.895386
	2015				Pittsburgh, PA	0.419355	1.31454
	2015				Portland-Vancouver-Hillsboro, OR-WA	0.446809	1.56427
	2015				Providence-Warwick, RI-MA	0.396552	1.0084
	2015				Raleigh, NC	0.5	1.03166
	2015				Richmond, VA	0.535714	0.92081
	2015				Riverside-San Bernardino-Ontario, CA	0.546219	1.04406
	2015				Rochester, NY	0.611111	1.01911
	2015				Sacramento-Roseville-Arden-Arcade, CA	0.428571	1.58665
	2015				St. Louis, MO-IL	0.421687	0.985714
	2015				Salt Lake City, UT	0.463415	1.13736
	2015				San Antonio-New Braunfels, TX	0.473684	0.877568
	2015				San Diego-Carlsbad, CA	0.469388	0.60589
	2015				San Francisco-Oakland-Hayward, CA	0.391566	1.43842
	2015				San Jose-Sunnyvale-Santa Clara, CA	0.588235	0.528568
	2015				Seattle-Tacoma-Bellevue, WA	0.4	1.38874
	2015				Tampa-St. Petersburg-Clearwater, FL	0.566667	0.763126
	2015				Tucson, AZ	0.419355	1.07619
	2015				Virginia Beach-Norfolk-Newport News, VA-NC	0.631579	1.19199
	2015				Washington-Arlington-Alexandria, DC-VA-MD-WV	0.569106	0.739087
