# Supplementary material for: Are the geographic disparities in U.S. violent crime rising?
Source: PLoS One. 2024 Aug 28;19(8):e0308799. doi: 10.1371/journal.pone.0308799 (PMC11355549; doi:10.1371/journal.pone.0308799)
Supplement: S4 File — (DO) [file pone.0308799.s004.do]

cd "D:\research\ucr agency\UCR\plos"
clear

set more off

* install programs needed for estimation
ssc install sgini
ssc install lorenz

* to replicate all findings, author need to obtain from the CDC the restricted data for the years 1989-2020
* instruction to obtain the data are provide at https://www.cdc.gov/nchs/nvss/nvss-restricted-data.htm
* the code below extract the data and then aggregates it to the commuting zone level
* if have access to these file, set cdc = 1
* researcher will need to download the county fips to commuting zone file which needs to be downloaded at
* https://www.ers.usda.gov/data-products/commuting-zones-and-labor-market-areas/
* homicide rates are also used at the msa level; the crosswalk to convert county homicides to the msa level
* can be found at https://www.bls.gov/cew/classifications/areas/county-msa-csa-crosswalk.htm 
* the 1990-2012 crosswalk is used for the analysis of the 40 MSAs (1978-2004), while the 2013-2023 is used
* for the analysis of the 52 MSAs (2000-2015)
local cdc = 0

if `cdc' == 1  {
infix datayear 1-2  fcountyoc 119-123 str4 ucod 142-145 ucr282 146-150 using "MULT1989.AllCnty.txt"
save mort1989, replace

clear
infix datayear 1-2 fcountyoc 119-123 str4 ucod 142-145 ucr282 146-150 using "MULT1990.AllCnty.txt"
save mort1990, replace
clear
infix datayear 1-2 fcountyoc 119-123 str4 ucod 142-145 ucr282 146-150 using "MULT1991.AllCnty.txt"
save mort1991, replace
clear
infix datayear 1-2 fcountyoc 119-123 str4 ucod 142-145 ucr282 146-150 using "MULT1992.AllCnty.txt"
save mort1992, replace
clear
infix datayear 1-2 fcountyoc 119-123 str4 ucod 142-145 ucr282 146-150 using "MULT1993.AllCnty.txt"
save mort1993, replace
clear
infix datayear 1-2 fcountyoc 119-123 str4 ucod 142-145 ucr282 146-150 using "MULT1994.AllCnty.txt"
save mort1994, replace
clear
infix datayear 1-2 fcountyoc 119-123 str4 ucod 142-145 ucr282 146-150 using "MULT1995.AllCnty.txt"
save mort1995, replace
clear
infix datayear 115-118 fcountyoc 119-123 str4 ucod 142-145 ucr282 146-150 using "MULT1996.AllCnty.txt"
save mort1996, replace
clear
infix datayear 115-118 fcountyoc 119-123 str4 ucod 142-145 ucr282 146-150 using "MULT1997.AllCnty.txt"
save mort1997, replace
clear
infix datayear 115-118 fcountyoc 119-123 str4 ucod 142-145 ucr282 146-150 using "MULT1998.AllCnty.txt"
save mort1998, replace
clear
infix datayear 115-118 fcountyoc 119-123 str4 ucod 142-145 ucr39 157-158 using "MULT1999.AllCnty.txt"
save mort1999, replace
clear
infix datayear 115-118 fcountyoc 119-123 str4 ucod 142-145 ucr39 157-158 using "MULT2000.USAllCnty.txt"
save mort2000, replace
clear
infix datayear 115-118 fcountyoc 119-123 str4 ucod 142-145 ucr39 157-158 using "MULT2001.USAllCnty.txt"
save mort2001, replace
clear
infix datayear 115-118 fcountyoc 119-123 str4 ucod 142-145 ucr39 157-158 using "MULT2002.USAllCnty.txt"
save mort2002, replace
clear
infix datayear 102-105 str2 stoc 21-22 cooc 23-25 str4 ucod 146-149 ucr39 160-161 using "MULT2003.USAllCnty.txt"
save mort2003, replace
clear
infix datayear 102-105 str2 stoc 21-22 cooc 23-25 str4 ucod 146-149 ucr39 160-161 using "MULT2004.USAllCnty.txt"
save mort2004, replace
clear
infix datayear 102-105 str2 stoc 21-22 cooc 23-25 str4 ucod 146-149 ucr39 160-161 using "MULT2005.USAllCnty.txt"
save mort2005, replace
clear
infix datayear 102-105 str2 stoc 21-22 cooc 23-25 str4 ucod 146-149 ucr39 160-161 using "MULT2006.USAllCnty.txt"
save mort2006, replace
clear
infix datayear 102-105 str2 stoc 21-22 cooc 23-25 str4 ucod 146-149 ucr39 160-161 using "MULT2007.USAllCnty.txt"
save mort2007, replace
clear
infix datayear 102-105 str2 stoc 21-22 cooc 23-25 str4 ucod 146-149 ucr39 160-161 using "MULT2008.USAllCnty.txt"
save mort2008, replace
clear
infix datayear 102-105 str2 stoc 21-22 cooc 23-25 str4 ucod 146-149 ucr39 160-161 using "MULT2009.USAllCnty.txt"
save mort2009, replace
clear
infix datayear 102-105 str2 stoc 21-22 cooc 23-25 str4 ucod 146-149 ucr39 160-161 using "MULT2010.USAllCnty.txt"
save mort2010, replace
clear
infix datayear 102-105 str2 stoc 21-22 cooc 23-25 str4 ucod 146-149 ucr39 160-161 using "MULT2011.USAllCnty.txt"
save mort2011, replace
clear
infix datayear 102-105 str2 stoc 21-22 cooc 23-25 str4 ucod 146-149 ucr39 160-161 using "MULT2012.USAllCnty.txt"
save mort2012, replace
clear
infix datayear 102-105 str2 stoc 21-22 cooc 23-25 str4 ucod 146-149 ucr39 160-161 using "MULT2013.USAllCnty.txt"
save mort2013, replace
clear
infix datayear 102-105 str2 stoc 21-22 cooc 23-25 str4 ucod 146-149 ucr39 160-161 using "MULT2014.USAllCnty.txt"
save mort2014, replace
clear
infix datayear 102-105 str2 stoc 21-22 cooc 23-25 str4 ucod 146-149 ucr39 160-161 using "MULT2015.USAllCnty.txt"
save mort2015, replace
clear
infix datayear 102-105 str2 stoc 21-22 cooc 23-25 str4 ucod 146-149 ucr39 160-161 using "MULT2016.USAllCnty.txt"
save mort2016, replace
clear
infix datayear 102-105 str2 stoc 21-22 cooc 23-25 str4 ucod 146-149 ucr39 160-161 using "MULT2017.USAllCnty.txt"
save mort2017, replace
clear
infix datayear 102-105 str2 stoc 21-22 cooc 23-25 str4 ucod 146-149 ucr39 160-161 using "Mort2018US.AllCnty.txt"
save mort2018, replace
clear
infix datayear 102-105 str2 stoc 21-22 cooc 23-25 str4 ucod 146-149 ucr39 160-161 using "Mort2019US.AllCnty.txt"
save mort2019, replace
clear
infix datayear 102-105 str2 stoc 21-22 cooc 23-25 str4 ucod 146-149 ucr39 160-161 using "Mort2020US.AllCnty.txt"
save mort2020, replace

forvalues i = 1989(1)1998 {
    append using mort`i', keep(fcountyoc ucr282 ucod datayear)
                          }

forvalues i = 1999(1)2002 {
    append using mort`i', keep(fcountyoc ucr39 ucod datayear)
                          }
                          
forvalues i = 2003(1)2019 {
    append using mort`i', keep(stoc cooc ucr39 ucod datayear)
                          }                                                   

rename datayear year

replace year = year + 1900 if year > 10 & year < 1000


gen byte suicide = 1 if (ucr282 >= 33700 & ucr282 <= 34400)  | ucr39 == 40
gen byte gunsuicide = (ucr282 == 34200 | ucr282 == 34300) |  ( (ucod == "X72" | ucod == "X73" | ucod == "X74") & year >= 1999)
gen byte homicide = (ucr39 == 41) | (ucr282 >= 34600 & ucr282 <= 34900)

replace suicide = . if ucod == "U030"
drop ucod ucr282 ucr39

collapse (sum)  suicide gunsuicide  homicide, by(cooc stoc fcountyoc  year )

* here the reseracher needs to download the postabl abbreaviation ("stoc") to state fips code ("fstate")
* this file can be dowloaded at  https://www.bls.gov/respondents/mwr/electronic-data-interchange/appendix-d-usps-state-abbreviations-and-fips-codes.htm

rename fcountyoc fips 

replace fips  = fstate*1000 + cooc if fstate ~= . & cooc ~= . & fipsco == . 

replace fips = 2188 if fips == 2140
replace fips = 12025 if  fips == 12086
* combine new york city
replace fips = 36061 if fips == 36005 | fips == 36047 | fips == 36081 | fips == 36085 | fips == 36910
* bedford city is separate for half of the year 2013; combine it with the county
replace fips = 51019 if fips == 51515
* clifton forge become part of allegany county in 2001
replace fips = 51005 if fips == 51560 & year == 2001
* three different codes for skagway
replace fips = 2230 if fips == 2231 | fips == 2234

collapse (sum)  homicide suicide gunsuicide, by(fips year)

* here one needs to use a crosswalk from county fips codes to commuting zone
* or from county fips code to msas as references on the top of this program
collapse (sum)  homicide suicide gunsuicide, by(czone year)
save cdc8920, replace
}

clear
import excel using minimal.xlsx, firstrow

if `cdc' == 1  {
merge 1:1 czone year using cdc8920, update

replace sgun = gunsuicide/suicide if year >= 1989
replace hr = 1000*homicide/population if year >= 1989
replace rr = 1000*tmurd/hom if year >= 1989
}

local var "poff xpc p1529 pblack"
local var0 "meani"
local var5 "hr mr cr2 rr sgun"
local var27 ""

egen mhr = mean(hr), by(dec czone)
drop hr
gen hr = mhr if int( (year - 5)/5) == (year - 5)/5 & int(year/10) ~= year/10

egen mcr2 = mean(cr2), by(dec czone)
drop cr2
gen cr2 = mcr2 if int( (year - 5)/5) == (year - 5)/5  & int(year/10) ~= year/10

egen mrr = mean(rr), by(dec czone)
drop rr
gen rr = mrr if int( (year - 5)/5) == (year - 5)/5  & int(year/10) ~= year/10
egen msgun = mean(sgun), by(dec czone)
drop sgun
gen sgun = msgun if int( (year - 5)/5) == (year - 5)/5  & int(year/10) ~= year/10

gen mr2 = mr if year ~= 1962
egen mmr = mean(mr2), by(dec czone)
drop mr
gen mr = mmr if int( (year - 5)/5) == (year - 5)/5  & int(year/10) ~= year/10
drop mcr mhr mrr msgun mmr mr2

foreach x in `var' {
gen double n0_`x' = `x' if `x' ~= 0
egen double mean0_`x' = mean(n0_`x'), by(year)
egen double mean_`x' = mean(`x'), by(year)
gen double theili_`x' = (`x'/mean0_`x')*ln(`x'/mean0_`x') 
egen double theil_`x' = mean(theili_`x'), by(year)
egen s_`x' = sd(`x'), by(year)
gen cv_`x' = s_`x'/mean_`x'
}

foreach x in `var0' {
gen double n0_`x' = `x' if `x' ~= 0
egen double mean0_`x' = mean(n0_`x'), by(year)
egen double mean_`x' = mean(`x'), by(year)
gen double theili_`x' = (`x'/mean0_`x')*ln(`x'/mean0_`x') if int( year/10 ) == year/10
egen double theil_`x' = mean(theili_`x'), by(year)
replace theil_`x' = . if int( year/10 ) != year/10
egen s_`x' = sd(`x'), by(year)
gen cv_`x' = s_`x'/mean_`x' if int( year/10 ) == year/10
}

foreach x in `var5' {
gen double n0_`x' = `x' if `x' ~= 0
egen double mean0_`x' = mean(n0_`x'), by(year)
egen double mean_`x' = mean(`x'), by(year)
gen double theili_`x' = (`x'/mean0_`x')*ln(`x'/mean0_`x') if int( (year - 5)/5) == (year - 5)/5 & int(year/10) ~= year/10
egen double theil_`x' = mean(theili_`x'), by(year)
replace theil_`x' = . if int( (year - 5)/5) != (year - 5)/5 | int(year/10) == year/10
egen s_`x' = sd(`x'), by(year)
gen cv_`x' = s_`x'/mean_`x' if int( (year - 5)/5) == (year - 5)/5 & int(year/10) ~= year/10
* compute population weighted measures
gen population_`x' = population if `x' ~= 0
egen double tpop_`x' = sum(population_`x'), by(year)
}

* weighted measures
gen pop0 = population if hom ~= 0
egen tpop0 = sum(pop0), by(year)
egen double sum0_hom = sum(hom), by(year)
gen w_mean_hr = (1000*sum0_hom)/tpop0

gen w_theili_hr = (hr/w_mean_hr )*ln(hr/w_mean_hr ) if int( (year - 5)/5) == (year - 5)/5 & int(year/10) ~= year/10
egen double w_theil_hr = sum((population/tpop0)*w_theili_hr), by(year)
replace w_theil_hr = . if int( (year - 5)/5) != (year - 5)/5 | int(year/10) == year/10

egen w_var_hr = sum( (population/tpop0)*(hr - w_mean_hr)^2), by(year)
gen w_cv_hr =  (w_var_hr)^(1/2)/w_mean_hr if int( (year - 5)/5) == (year - 5)/5 & int(year/10) ~= year/10
drop pop0 tpop0 sum0_hom w_theili_hr

foreach x in `var27' {
gen double n0_`x' = `x' if `x' ~= 0
egen double mean0_`x' = mean(n0_`x'), by(year)
egen double mean_`x' = mean(`x'), by(year)
gen double theili_`x' = (`x'/mean0_`x')*ln(`x'/mean0_`x') if int( (year - 1967)/5 ) == (year - 1967)/5 
egen double theil_`x' = mean(theili_`x'), by(year)
replace theil_`x' = . if int( (year - 1967)/5 ) != (year - 1967)/5 
egen s_`x' = sd(`x'), by(year)
gen cv_`x' = s_`x'/mean_`x' if int( (year - 1967)/5 ) == (year - 1967)/5 
}

foreach x in `var' `var0' `var5' `var27' {
capture drop gini_`x'
gen gini_`x' = .
}

foreach x in `var5' {
capture drop w_gini_`x'
gen w_gini_`x' = .
}

forval num = 1960(1)2020 { 
foreach x in `var' {
capture sgini `x' if year == `num'
replace gini_`x' = r(coeff)  if year == `num'
}
}

forval num = 1960(10)2020 { 
foreach x in `var0' {
capture sgini `x' if year == `num'
capture replace gini_`x' = r(coeff)  if year == `num'
}
}


replace population = int(population)
forval num = 1965(10)2015 { 
foreach x in `var5' {
capture sgini `x'  if year == `num'
capture replace gini_`x' = r(coeff)  if year == `num'
capture sgini `x' [fw = population] if year == `num', 
capture replace w_gini_`x' = r(coeff)  if year == `num'
}
}

forval num = 1967(5)2022 { 
foreach x in `var27' {
capture sgini `x' if year == `num'
capture replace gini_`x' = r(coeff)  if year == `num'
}
}

bys year: gen nobs = _n

foreach x in `var' `var0' `var5' `var27'  {
label var gini_`x' "Gini"
label var theil_`x' "Theil"
label var cv_`x' "CV"
}

label var w_gini_hr "Gini"
label var w_theil_hr "Theil"
label var w_cv_hr "CV"

label var year "Year"

* average change in Chinese import penetration
* across industries, weighted by industry shares in initial CZ employment https://www.ddorn.net/papers/Autor-Dorn-Hanson-Persistence.pdf
sum ipr_2000_2012_1, detail
gen impa = 0 if ipr_2000_2012_1 <= r(p25)
replace impa = 1 if ipr_2000_2012_1 >= r(p75) & ipr_2000_2012_1 ~= .

egen mgun = mean(sgun), by(impa year)

egen mhr = mean(hr), by(impa year)
egen mpoff = mean(poff), by(impa year)
egen mxpc = mean(xpc), by(impa year)
sort year
label define yesno 0 "Least affected" 1 "Most affected"
label values impa yesno
label var mhr "Homicides"
label var mpoff "Policing"
label var mxpc "Incarcerations"
twoway (line mhr year) (line mpoff year if year <= 2017, yaxis(2)) (line mxpc year if year <= 2017, yaxis(2)), by(impa, r2title("Police, incarceration") note("") graphregion(color(white))) xlab(1965 "1960s" 1975 "1970s" 1985 "1980s" 1995 "1990s" 2005 "2000s" 2015 "2010s") 
graph export china.png, replace

bys impa year: gen obs = _n
replace mhr = . if obs ~= 1 | impa == .
gen gini_mhr = .
forval num = 1965(10)2015 { 
capture sgini mhr  if year == `num'
capture replace gini_mhr = r(coeff)  if year == `num' & obs == 1 & impa ~= .
}
gen double n0_mhr = mhr if mhr ~= 0 
egen double mean0_mhr = mean(n0_mhr), by(year)
egen double mean_mhr = mean(mhr), by(year)
gen double theili_mhr = (mhr/mean0_mhr)*ln(mhr/mean0_mhr) if int( (year - 5)/5) == (year - 5)/5 & int(year/10) ~= year/10
egen double theil_mhr = mean(theili_mhr), by(year)
replace theil_mhr = . if int( (year - 5)/5) != (year - 5)/5 | int(year/10) == year/10
egen s_mhr = sd(mhr), by(year)
gen cv_mhr = s_mhr/mean_mhr if int( (year - 5)/5) == (year - 5)/5 & int(year/10) ~= year/10
label var theil_mhr "Theil"
label var gini_mhr "Gini"
label var cv_mhr "CV"
sort year


twoway (line theil_mhr year) (line gini_mhr year, yaxis(2)) (line cv_mhr year, yaxis(3))  if year >= 1965 & year <= 2015, xlabel(1965 "60-69" 1975 "70-79" 1985 "80-89" 1995 "90-99" 2005 "00-09" 2015 "10-19") saving(china_homicides, replace) title("(a) Homicides (NCHS)")

gen gini_mpoff = .
forval num = 1960(1)2017 { 
sgini mpoff  if year == `num'
replace gini_mpoff = r(coeff)  if year == `num' & obs == 1 & impa ~= .
}
replace mpoff = . if obs ~= 1 | impa == .
gen double n0_mpoff = mpoff if mpoff ~= 0 
egen double mean0_mpoff = mean(n0_mpoff), by(year)
egen double mean_mpoff = mean(mpoff), by(year)
gen double theili_mpoff = (mpoff/mean0_mpoff)*ln(mpoff/mean0_mpoff)
egen double theil_mpoff = mean(theili_mpoff), by(year)
egen s_mpoff = sd(mpoff), by(year)
gen cv_mpoff = s_mpoff/mean_mpoff
label var theil_mpoff "Theil"
label var gini_mpoff "Gini"
label var cv_mpoff "CV"
sort year
twoway (line theil_mpoff year) (line gini_mpoff year, yaxis(2) ) (line cv_mpoff year, yaxis(3) )  if year >= 1960 & year <= 2017, xlabel(1960 1970 1980 1990 2000 2017) saving(china_police, replace) title("(b) Homicides (NCHS)")

gr combine china_homicides.gph  china_police.gph,  graphregion(color(white)) xcommon col(1) xsize(60) ysize(50)
graph export Fig6.png, replace

egen quartile = xtile(meani), by(year) n(10)
capture drop quartile2
egen quartile2 = xtile(hr), by(year) n(10)
capture drop mq2
egen mq2 = mean(quartile2), by(year quartile)
label var quartile "Income PC decile"
label var mq2 "Average homicide rate decile"
sort quartile
twoway (line mq2 quartile if year == 1965) (line mq2 quartile if year == 2015), saving(inc_hr, replace)  graphregion(color(white)) legend(pos(6) order(1 "1960s" 2 "2010s")) xlab(1 "Lowest" 10 "Highest") ylab(2 "Lowest" 9 "Highest") title("(a) Homicides (NCHS)")

capture drop quartile2
egen quartile2 = xtile(mr), by(year) n(10)
capture drop mq2
egen mq2 = mean(quartile2), by(year quartile)
label var quartile "Income PC decile"
label var mq2 "Average homicide rate decile"
sort quartile
twoway (line mq2 quartile if year == 1965) (line mq2 quartile if year == 2015), saving(inc_mr, replace)  graphregion(color(white)) legend(pos(6) order(1 "1960s" 2 "2010s")) xlab(1 "Lowest" 10 "Highest") ylab(2 "Lowest" 9 "Highest") title("(d) Homicides (Law enforcement)")

capture drop quartile2
egen quartile2 = xtile(poff), by(year) n(10)
capture drop mq2
egen mq2 = mean(quartile2), by(year quartile)
label var quartile "Income PC decile"
label var mq2 "Average policing decile"
sort quartile
twoway (line mq2 quartile if year == 1960) (line mq2 quartile if year == 2017), saving(inc_pol, replace)  graphregion(color(white)) legend(pos(6) order(1 "1960" 2 "2017")) xlab(1 "Lowest" 10 "Highest") ylab(2 "Lowest" 9 "Highest") title("(b) Policing")
drop quartile2 mq2
egen quartile2 = xtile(xpc), by(year) n(10)
egen mq2 = mean(quartile2), by(year quartile)
label var mq2 "Average imprisonment decile"
sort quartile
twoway (line mq2 quartile if year == 1983) (line mq2 quartile if year == 2016), saving(inc_impri, replace)  graphregion(color(white)) legend(pos(6) order(1 "1983" 2 "2016")) xlab(1 "Lowest" 10 "Highest") ylab(2 "Lowest" 9 "Highest") title("(c) Imprisonment")
gr combine inc_hr.gph  inc_pol.gph inc_impri.gph inc_mr.gph, xcommon  graphregion(color(white))  
graph export Fig2.png, replace

lorenz estimate hr if year == 1965 | year == 2015, over(year) nose
lorenz graph, aspectratio(1) xlabel(, grid) overlay  graphregion(color(white)) nodiagonal xtitle("Population perecentage") ytitle("Cumulative homicide share")
graph export lhr.png, replace

lorenz estimate poff if year == 1972 | year == 2017, over(year) nose
lorenz graph, aspectratio(1) xlabel(, grid) overlay graphregion(color(white)) nodiagonal xtitle("Population perecentage") ytitle("Cumulative police officer share")
graph export lpoff.png, replace

lorenz estimate cr2 if year == 1975 | year == 2015, over(year) nose
lorenz graph, aspectratio(1) xlabel(, grid) overlay  graphregion(color(white)) nodiagonal xtitle("Population perecentage") ytitle("Cumulative clearance rate share")
graph export lcr2.png, replace

lorenz estimate xpc if year == 1983 | year == 2016, over(year) nose
lorenz graph, aspectratio(1) xlabel(, grid) overlay  graphregion(color(white)) nodiagonal xtitle("Population perecentage") ytitle("Cumulative imprisonment rate share")
graph export lxpc.png, replace

lorenz estimate p1529 if year == 1980 | year == 2020, over(year) nose
lorenz graph, aspectratio(1) xlabel(, grid) overlay  graphregion(color(white)) nodiagonal xtitle("Population perecentage") ytitle("Cumulative 15-20 share")
graph export lp1529.png, replace

lorenz estimate pblack if year == 1960 | year == 2020, over(year) nose
lorenz graph, aspectratio(1) xlabel(, grid) overlay graphregion(color(white)) nodiagonal xtitle("Population perecentage") ytitle("Cumulative African American share")
graph export lpblack.png, replace

sort year
twoway (line theil_hr year) (line gini_hr year, yaxis(2)) (line cv_hr year, yaxis(3)) if nobs == 1 & year >= 1965 & year <= 2015,  title("(a) Homicide rates (NCHS)", size(medsmall)) xlabel(1965 "60-69" 1975 "70-79" 1985 "80-89" 1995 "90-99" 2005 "00-09" 2015 "10-19") name(f1a, replace) 
twoway (line theil_poff year) (line gini_poff year, yaxis(2)) (line cv_poff year, yaxis(3)) if nobs == 1 & year >= 1960 & year <= 2017, title("(b) Police officers per capita", size(medsmall)) xlabel(1960 1970 1980 1990 2000 2010 2017) name(f1b, replace) 
twoway (line theil_cr2 year) (line gini_cr2 year, yaxis(2)) (line cv_cr2 year, yaxis(3)) if nobs == 1 & year >= 1965 & year <= 2015, title("(c) Homicide clearance rates", size(medsmall)) xlabel(1965 "60-69" 1975 "70-79" 1985 "80-89" 1995 "90-99" 2005 "00-09" 2015 "10-19") name(f1c, replace) 
grc1leg2 f1a f1b f1c, xcommon col(1) xsize(30) ysize(50)
graph export Fig1.png, replace

twoway (line theil_xpc year) (line gini_xpc year, yaxis(2)) (line cv_xpc year, yaxis(3)) if nobs == 1 & year >= 1980 & year <= 2017, title("(a) Imprisonment rate", size(medsmall)) xlabel(1980 1990 2000 2010 2017) name(f2a, replace)
twoway (line theil_p1529 year) (line gini_p1529 year, yaxis(2)) (line cv_p1529 year, yaxis(3)) if nobs == 1 & year >= 1960 & year <= 2020, title("(b) Share of the population 15 to 29", size(medsmall))  name(f2b, replace)
twoway (line theil_pblack year) (line gini_pblack year, yaxis(2)) (line cv_pblack year, yaxis(3)) if nobs == 1 & year >= 1960 & year <= 2020, title("(c) Share of the population that is African American", size(medsmall)) name(f2c, replace)
grc1leg2 f2a f2b f2c, xcommon col(1) xsize(30) ysize(50)
graph export Fig4.png, replace

twoway (line theil_sgun year) (line gini_sgun year, yaxis(2)) (line cv_sgun year, yaxis(3)) if nobs == 1 & year >= 1965 & year <= 2015, xlabel(1965 "60-69" 1975 "70-79" 1985 "80-89" 1995 "90-99" 2005 "00-09" 2015 "10-19")  title("(a) Share of suicides that used a firearm", size(medsmall)) xlabel(1965 "60-69" 1975 "70-79" 1985 "80-89" 1995 "90-99" 2005 "00-09" 2015 "10-19") name(f3a, replace) 
twoway (line theil_rr year) (connected gini_rr year, lpattern(gdash) yaxis(2) ) (connected cv_rr year, lpattern(gdash) yaxis(3) ) if nobs == 1 & year >= 1965 & year <= 2015, xlabel(1965 "60-69" 1975 "70-79" 1985 "80-89" 1995 "90-99" 2005 "00-09" 2015 "10-19") title("(b) Share homicides reported by law enforcement", size(medsmall))  name(f3b, replace)
twoway (line theil_mr year) (connected gini_mr year, lpattern(gdash) yaxis(2) ) (connected cv_mr year, lpattern(gdash) yaxis(3) )  if nobs == 1 & year >= 1965 & year <= 2015, xlabel(1965 "60-69" 1975 "70-79" 1985 "80-89" 1995 "90-99" 2005 "00-09" 2015 "10-19")  title("(c) Homicide rate (Law enforcement)", size(medsmall)) name(f3c, replace)
grc1leg2 f3a f3b f3c, xcommon col(1) xsize(30) ysize(50)
graph export Fig5.png, replace

twoway (line w_theil_hr year) (connected w_gini_hr year, lpattern(gdash) yaxis(2) ) (connected w_cv_hr year, lpattern(gdash) yaxis(3) )  if nobs == 1 & year >= 1965 & year <= 2015,   xlabel(1965 "1960-69" 1975 "1970-79" 1985 "1980-89" 1995 "1990-99" 2005 "2000-09" 2015 "2010-19") scheme(s2mono) graphregion(color(white)) 
graph export w_homicide.png, replace

clear
import excel using minimal_msa.xlsx, firstrow

gen gini_hr = .
gen gini_hr2 = .
gen theil_hr2 = .
gen cv_hr2 = .

foreach x in hr {
gen double n0_`x' = `x' if `x' ~= 0
egen double mean0_`x' = mean(n0_`x'), by(year)
egen double mean_`x' = mean(`x'), by(year)
gen double theili_`x' = (`x'/mean0_`x')*ln(`x'/mean0_`x') 
egen double theil_`x' = mean(theili_`x'), by(year)
egen s_`x' = sd(`x'), by(year)
gen cv_`x' = s_`x'/mean_`x'
}

foreach x in hr {
forval num = 1975(10)2005 { 
capture sgini `x' if year == `num'
capture replace gini_`x' = r(coeff)  if year == `num'
}
}

foreach x in hr2 {
capture gen double n0_`x' = `x' if `x' ~= 0
capture egen double mean0_`x' = mean(n0_`x'), by(year)
capture egen double mean_`x' = mean(`x'), by(year)
capture gen double theili_`x' = (`x'/mean0_`x')*ln(`x'/mean0_`x') 
capture egen double theil_`x' = mean(theili_`x'), by(year)
capture egen s_`x' = sd(`x'), by(year)
capture gen cv_`x' = s_`x'/mean_`x'
}

foreach x in hr2 {
forval num = 2005(10)2015 { 
capture sgini `x' if year == `num'
capture replace gini_`x' = r(coeff)  if year == `num'
}
}

keep year gini_hr theil_hr cv_hr year report vict_per MSACC MSAIND report2 vict_per2 gini_hr2 theil_hr2 cv_hr2

gen gini_vict_per = .
gen gini_report = .
gen gini_vict_per2 = .
gen gini_report2 = .

foreach x in vict_per2 report2 {
gen double n0_`x' = `x' if `x' ~= 0
egen double mean0_`x' = mean(n0_`x'), by(year)
egen double mean_`x' = mean(`x'), by(year)
gen double theili_`x' = (`x'/mean0_`x')*ln(`x'/mean0_`x') 
egen double theil_`x' = mean(theili_`x'), by(year)
egen s_`x' = sd(`x'), by(year)
gen cv_`x' = s_`x'/mean_`x'
}

foreach x in vict_per2 report2 {
forval num = 2005(10)2015 { 
sgini `x' if year == `num'
replace gini_`x' = r(coeff)  if year == `num'
}
}

foreach x in vict_per report {
gen double n0_`x' = `x' if `x' ~= 0
egen double mean0_`x' = mean(n0_`x'), by(year)
egen double mean_`x' = mean(`x'), by(year)
gen double theili_`x' = (`x'/mean0_`x')*ln(`x'/mean0_`x') 
egen double theil_`x' = mean(theili_`x'), by(year)
egen s_`x' = sd(`x'), by(year)
gen cv_`x' = s_`x'/mean_`x'
}

foreach x in vict_per report {
forval num = 1975(10)2005 { 
capture sgini `x' if year == `num'
capture replace gini_`x' = r(coeff)  if year == `num'
}
}

label var year "Year"
sort year

twoway (line theil_hr year, lcolor(blue)) (line theil_hr2 year, lcolor(blue)) (line theil_vict_per year, lcolor(green)) (line theil_vict_per2 year, lcolor(green)) (line theil_report year, lcolor(red)) (line theil_report2 year, lcolor(red)) if year >= 1975 & year <= 2015,  legend(order(1 "Homicides" 3 "Viol. vict."  5 "Report to police")) xlab(1975 "1970s" 1985 "1980s" 1995 "1990s" 2005 "2000s" 2015 "2010s") title("(a) Theil index", size(medsmall)) name(f5a, replace) 

twoway (line gini_hr year, lcolor(blue)) (line gini_hr2 year, lcolor(blue)) (line gini_vict_per year, lcolor(green)) (line gini_vict_per2 year, lcolor(green)) (line gini_report year, lcolor(red)) (line gini_report2 year, lcolor(red)) if year >= 1975 & year <= 2015, legend(order(1 "Homicides" 3 "Viol. vict."  5 "Report to police")) xlab(1975 "1970s" 1985 "1980s" 1995 "1990s" 2005 "2000s" 2015 "2010s") title("(b) Gini coefficient", size(medsmall))  name(f5b, replace) 

twoway (line cv_hr year, lcolor(blue)) (line cv_hr2 year, lcolor(blue)) (line cv_vict_per year, lcolor(green)) (line cv_vict_per2 year, lcolor(green)) (line cv_report year, lcolor(red)) (line cv_report2 year, lcolor(red)) if year >= 1975 & year <= 2015, legend(order(1 "Homicides" 3 "Viol. vict."  5 "Report to police")) xlab(1975 "1970s" 1985 "1980s" 1995 "1990s" 2005 "2000s" 2015 "2010s") title("(c) Coefficient of variation", size(medsmall)) name(f5c, replace) 

grc1leg2 f5a f5b f5c, xcommon col(1) xsize(30) ysize(50)
graph export Fig3.png, replace
